# Supplementary material for: Ethyl (Z)-2-chloro-2-[2-(4-meth­oxy­phenyl)hydrazin-1-yl­idene]acetate
Source: Acta Crystallogr Sect E Struct Rep Online. 2012 Nov 3;68(Pt 12):o3274. doi: 10.1107/S1600536812044285 (PMC3588822; doi:10.1107/S1600536812044285)
Supplement: Supplementary file 1 [file e-68-o3274-sup1.cif]

##############################################################################
#                                                                            #
# This CIF contains the data in a paper accepted for publication in          #
# Acta Crystallographica Section E. It conforms to the requirements of       #
# Notes for Authors for Acta Crystallographica Section E, and has been       #
# peer reviewed under the auspices of the IUCr Commission on Journals.       #
#                                                                            #
# Full details of the Crystallographic Information File format               #
# are given in the paper "The Crystallographic Information File (CIF):       #
# a New Standard Archive File for Crystallography" by S. R. Hall, F. H.      #
# Allen and I. D. Brown [Acta Cryst. (1991), A47, 655-685].                  #
#                                                                            #
# The current version of the core CIF dictionary is obtainable from          #
# ftp://ftp.iucr.org/pub/cif_core.dic.                                       #
#                                                                            #
# Software is freely available for graphical display of the structure(s)     #
# in this CIF. For information consult the CIF software page                 #
# http://www.iucr.org/resources/cif/software.                                #
#                                                                            #
# This file may be used for bona fide research purposes within the           #
# scientific community so long as proper attribution is given to the journal # 
# article from which it was obtained.                                        #
#                                                                            #
##############################################################################
data_I
_audit_creation_method     SHELXL-97
_chemical_name_systematic
;
Ethyl (<i>Z</i>)-2-chloro-2-[2-(4-methoxyphenyl)hydrazin-1-ylidene]acetate
;
_chemical_name_common
;
;
_chemical_formula_moiety     'C11 H13 Cl N2 O3'
_chemical_formula_sum     'C11 H13 Cl N2 O3'
_chemical_formula_iupac     'C11 H13 Cl N2 O3'
_chemical_formula_weight     256.68
_chemical_melting_point     ?
_symmetry_cell_setting     monoclinic
_symmetry_space_group_name_H-M     'P 21'
_symmetry_space_group_name_Hall     'P 2yb'
loop_
    _symmetry_equiv_pos_as_xyz
    'x, y, z'
    '-x, y+1/2, -z'
_cell_length_a     4.7480(2)
_cell_length_b     9.9256(4)
_cell_length_c     13.3084(4)
_cell_angle_alpha     90.00
_cell_angle_beta     91.468(3)
_cell_angle_gamma     90.00
_cell_volume     626.98(4)
_cell_formula_units_Z     2
_cell_measurement_reflns_used     2064
_cell_measurement_theta_min     4.4509
_cell_measurement_theta_max     75.6255
_cell_measurement_temperature     296(2)
_exptl_crystal_description     'needle'
_exptl_crystal_colour     'yellow'
_exptl_crystal_size_max     0.23
_exptl_crystal_size_mid     0.11
_exptl_crystal_size_min     0.06
_exptl_crystal_density_diffrn     1.360
_exptl_crystal_density_meas     ?
_exptl_crystal_density_method     'not measured'
_exptl_crystal_F_000     268
_exptl_absorpt_coefficient_mu     2.710
_exptl_absorpt_correction_type     multi-scan
_exptl_absorpt_process_details     '(CrysAlis PRO; Agilent, 2012)'
_exptl_absorpt_correction_T_min     0.860
_exptl_absorpt_correction_T_max     1.000
_exptl_special_details     ?
_diffrn_ambient_temperature     296(2)
_diffrn_radiation_type     CuK\a
_diffrn_radiation_wavelength     1.54184
_diffrn_radiation_source     'SuperNova (Cu) X-ray Source'
_diffrn_radiation_monochromator     mirror
_diffrn_measurement_device_type
                               'Agilent SuperNova (Dual, Cu at zero, Atlas) CCD'
_diffrn_measurement_method     '\w scans'
_diffrn_detector_area_resol_mean     ?
_diffrn_reflns_number     3153
_diffrn_reflns_av_R_equivalents     0.0178
_diffrn_reflns_av_sigmaI/netI     0.0255
_diffrn_reflns_theta_min     5.56
_diffrn_reflns_theta_max     75.81
_diffrn_reflns_theta_full     75.81
_diffrn_measured_fraction_theta_max     0.988
_diffrn_measured_fraction_theta_full     0.988
_diffrn_reflns_limit_h_min     -5
_diffrn_reflns_limit_h_max     5
_diffrn_reflns_limit_k_min     -12
_diffrn_reflns_limit_k_max     9
_diffrn_reflns_limit_l_min     -16
_diffrn_reflns_limit_l_max     16
_diffrn_standards_number     0
_diffrn_standards_interval_count     .
_diffrn_standards_interval_time     .
_diffrn_standards_decay_%     ?
_refine_special_details
;
 Refinement of F^2^ against ALL reflections.  The weighted R-factor wR and
 goodness of fit S are based on F^2^, conventional R-factors R are based
 on F, with F set to zero for negative F^2^. The threshold expression of
 F^2^ > 2sigma(F^2^) is used only for calculating R-factors(gt) etc. and is
 not relevant to the choice of reflections for refinement.  R-factors based
 on F^2^ are statistically about twice as large as those based on F, and R-
 factors based on ALL data will be even larger.
;
_reflns_number_total     1824
_reflns_number_gt     1685
_reflns_threshold_expression     I>2\s(I)
_refine_ls_structure_factor_coef     Fsqd
_refine_ls_matrix_type     full
_refine_ls_R_factor_all     0.0410
_refine_ls_R_factor_gt     0.0380
_refine_ls_wR_factor_gt     0.1040
_refine_ls_wR_factor_ref     0.1087
_refine_ls_goodness_of_fit_ref     1.071
_refine_ls_restrained_S_all     1.071
_refine_ls_number_reflns     1824
_refine_ls_number_parameters     159
_refine_ls_number_restraints     1
_refine_ls_hydrogen_treatment     mixed
_refine_ls_weighting_scheme     calc
_refine_ls_weighting_details
         'calc w=1/[\s^2^(Fo^2^)+(0.0575P)^2^+0.0434P] where P=(Fo^2^+2Fc^2^)/3'
_atom_sites_solution_hydrogens     geom
_atom_sites_solution_primary     direct
_atom_sites_solution_secondary     difmap
_refine_ls_shift/su_max     0.000
_refine_ls_shift/su_mean     0.000
_refine_diff_density_max     0.155
_refine_diff_density_min     -0.198
_refine_ls_extinction_method     none
_refine_ls_extinction_coef     ?
_refine_ls_abs_structure_details     'Flack (1983), 466 Friedel pairs'
_refine_ls_abs_structure_Flack     0.01(2)
loop_
    _atom_type_symbol
    _atom_type_description
    _atom_type_scat_dispersion_real
    _atom_type_scat_dispersion_imag
    _atom_type_scat_source
    'C' 'C' 0.0033 0.0016
                         'International Tables Vol C Tables 4.2.6.8 and 6.1.1.4'
    'H' 'H' 0.0000 0.0000
                         'International Tables Vol C Tables 4.2.6.8 and 6.1.1.4'
    'N' 'N' 0.0061 0.0033
                         'International Tables Vol C Tables 4.2.6.8 and 6.1.1.4'
    'O' 'O' 0.0492 0.0322
                         'International Tables Vol C Tables 4.2.6.8 and 6.1.1.4'
    'Cl' 'Cl' 0.3639 0.7018
                         'International Tables Vol C Tables 4.2.6.8 and 6.1.1.4'
_computing_data_collection     'CrysAlis PRO (Agilent, 2012)'
_computing_cell_refinement     'CrysAlis PRO (Agilent, 2012)'
_computing_data_reduction     'CrysAlis PRO (Agilent, 2012)'
_computing_structure_solution     'SHELXS97 (Sheldrick, 2008)'
_computing_structure_refinement     'SHELXL97 (Sheldrick, 2008)'
_computing_molecular_graphics     'PLATON (Spek, 2009)'
_computing_publication_material     'WinGX (Farrugia, 2012)'
loop_
    _atom_site_type_symbol
    _atom_site_label
    _atom_site_fract_x
    _atom_site_fract_y
    _atom_site_fract_z
    _atom_site_U_iso_or_equiv
    _atom_site_adp_type
    _atom_site_calc_flag
    _atom_site_refinement_flags
    _atom_site_occupancy
    _atom_site_symmetry_multiplicity
    _atom_site_disorder_assembly
    _atom_site_disorder_group
    Cl Cl1 1.03853(17) 0.46169(11) 0.45757(5) 0.0873(3) Uani d . 1 1 . .
    O O1 0.1393(5) 0.2136(3) 0.96956(16) 0.0895(7) Uani d . 1 1 . .
    O O2 1.4090(4) 0.6817(2) 0.52714(16) 0.0785(6) Uani d . 1 1 . .
    O O3 1.2764(5) 0.6800(2) 0.68691(15) 0.0735(6) Uani d . 1 1 . .
    N N1 0.7239(5) 0.3882(3) 0.63734(15) 0.0607(5) Uani d . 1 1 . .
    N N2 0.9085(4) 0.4860(2) 0.64964(14) 0.0566(5) Uani d . 1 1 . .
    C C1 0.5738(5) 0.3420(3) 0.72120(18) 0.0542(5) Uani d . 1 1 . .
    C C2 0.6135(6) 0.4022(3) 0.81488(19) 0.0616(6) Uani d . 1 1 . .
    H H2 0.7405 0.4728 0.8235 0.074 Uiso calc R 1 1 . .
    C C3 0.4620(6) 0.3557(3) 0.89470(19) 0.0675(7) Uani d . 1 1 . .
    H H3 0.4869 0.3960 0.9574 0.081 Uiso calc R 1 1 . .
    C C4 0.2750(6) 0.2509(3) 0.8836(2) 0.0656(7) Uani d . 1 1 . .
    C C5 0.2349(6) 0.1908(3) 0.7907(2) 0.0666(7) Uani d . 1 1 . .
    H H5 0.1083 0.1199 0.7824 0.080 Uiso calc R 1 1 . .
    C C6 0.3865(6) 0.2378(3) 0.7097(2) 0.0637(7) Uani d . 1 1 . .
    H H6 0.3604 0.1979 0.6469 0.076 Uiso calc R 1 1 . .
    C C7 1.0590(6) 0.5288(3) 0.57810(18) 0.0584(6) Uani d . 1 1 . .
    C C8 1.2652(6) 0.6375(3) 0.59250(18) 0.0605(6) Uani d . 1 1 . .
    C C9 1.4822(8) 0.7834(4) 0.7110(2) 0.0894(10) Uani d . 1 1 . .
    H H9A 1.6681 0.7533 0.6923 0.107 Uiso calc R 1 1 . .
    H H9B 1.4376 0.8647 0.6734 0.107 Uiso calc R 1 1 . .
    C C10 1.4804(13) 0.8107(5) 0.8152(3) 0.1310(18) Uani d . 1 1 . .
    H H10A 1.2976 0.8430 0.8329 0.197 Uiso calc R 1 1 . .
    H H10B 1.6195 0.8780 0.8315 0.197 Uiso calc R 1 1 . .
    H H10C 1.5228 0.7297 0.8520 0.197 Uiso calc R 1 1 . .
    C C11 -0.0364(8) 0.1011(4) 0.9655(3) 0.0903(11) Uani d . 1 1 . .
    H H11A -0.1846 0.1157 0.9162 0.135 Uiso calc R 1 1 . .
    H H11B -0.1166 0.0869 1.0301 0.135 Uiso calc R 1 1 . .
    H H11C 0.0709 0.0233 0.9473 0.135 Uiso calc R 1 1 . .
    H H1N 0.712(7) 0.330(5) 0.579(3) 0.108 Uiso d . 1 1 . .
loop_
    _atom_site_aniso_label
    _atom_site_aniso_U_11
    _atom_site_aniso_U_22
    _atom_site_aniso_U_33
    _atom_site_aniso_U_12
    _atom_site_aniso_U_13
    _atom_site_aniso_U_23
    Cl1 0.1022(6) 0.1004(6) 0.0602(4) -0.0065(5) 0.0182(3) -0.0155(4)
    O1 0.0895(14) 0.112(2) 0.0679(12) -0.0237(15) 0.0142(10) 0.0084(13)
    O2 0.0887(14) 0.0810(15) 0.0666(11) -0.0067(12) 0.0164(9) 0.0181(10)
    O3 0.0847(13) 0.0763(13) 0.0597(10) -0.0197(11) 0.0073(9) 0.0004(9)
    N1 0.0667(12) 0.0627(13) 0.0528(11) -0.0039(11) 0.0032(9) -0.0050(9)
    N2 0.0595(11) 0.0586(14) 0.0518(9) 0.0038(10) 0.0020(8) 0.0034(9)
    C1 0.0548(13) 0.0542(13) 0.0537(12) 0.0056(11) 0.0003(9) -0.0011(10)
    C2 0.0642(14) 0.0615(15) 0.0591(14) -0.0054(13) 0.0007(10) -0.0026(11)
    C3 0.0701(16) 0.0773(19) 0.0551(13) -0.0018(15) 0.0021(11) -0.0052(13)
    C4 0.0605(14) 0.0745(18) 0.0619(15) 0.0016(14) 0.0031(11) 0.0094(13)
    C5 0.0634(15) 0.0655(17) 0.0708(15) -0.0077(14) -0.0009(11) 0.0018(13)
    C6 0.0685(16) 0.0640(16) 0.0583(14) -0.0046(14) -0.0035(11) -0.0065(12)
    C7 0.0618(14) 0.0601(15) 0.0533(12) 0.0101(12) 0.0053(10) 0.0017(10)
    C8 0.0687(15) 0.0577(15) 0.0554(12) 0.0069(13) 0.0042(10) 0.0079(11)
    C9 0.106(3) 0.083(2) 0.0788(19) -0.026(2) 0.0017(17) 0.0007(17)
    C10 0.191(5) 0.103(3) 0.098(3) -0.042(4) -0.014(3) -0.020(3)
    C11 0.081(2) 0.088(3) 0.103(2) -0.006(2) 0.0184(18) 0.020(2)
_geom_special_details
;
 All esds (except the esd in the dihedral angle between two l.s. planes)
 are estimated using the full covariance matrix.  The cell esds are taken
 into account individually in the estimation of esds in distances, angles
 and torsion angles; correlations between esds in cell parameters are only
 used when they are defined by crystal symmetry.  An approximate (isotropic)
 treatment of cell esds is used for estimating esds involving l.s. planes.
;
loop_
    _geom_bond_atom_site_label_1
    _geom_bond_atom_site_label_2
    _geom_bond_site_symmetry_2
    _geom_bond_distance
    _geom_bond_publ_flag
    Cl1 C7 . 1.737(3) ?
    O1 C4 . 1.378(3) ?
    O1 C11 . 1.394(5) ?
    O2 C8 . 1.202(3) ?
    O3 C8 . 1.325(3) ?
    O3 C9 . 1.447(4) ?
    N1 N2 . 1.315(3) ?
    N1 C1 . 1.416(3) ?
    N1 H1N . 0.97(4) ?
    N2 C7 . 1.277(3) ?
    C1 C6 . 1.370(4) ?
    C1 C2 . 1.391(3) ?
    C2 C3 . 1.378(4) ?
    C2 H2 . 0.9300 ?
    C3 C4 . 1.373(4) ?
    C3 H3 . 0.9300 ?
    C4 C5 . 1.381(4) ?
    C5 C6 . 1.393(4) ?
    C5 H5 . 0.9300 ?
    C6 H6 . 0.9300 ?
    C7 C8 . 1.466(4) ?
    C9 C10 . 1.414(5) ?
    C9 H9A . 0.9700 ?
    C9 H9B . 0.9700 ?
    C10 H10A . 0.9600 ?
    C10 H10B . 0.9600 ?
    C10 H10C . 0.9600 ?
    C11 H11A . 0.9600 ?
    C11 H11B . 0.9600 ?
    C11 H11C . 0.9600 ?
loop_
    _geom_angle_atom_site_label_1
    _geom_angle_atom_site_label_2
    _geom_angle_atom_site_label_3
    _geom_angle_site_symmetry_1
    _geom_angle_site_symmetry_3
    _geom_angle
    _geom_angle_publ_flag
    C4 O1 C11 . . 118.3(3) ?
    C8 O3 C9 . . 116.5(2) ?
    N2 N1 C1 . . 119.3(2) ?
    N2 N1 H1N . . 124(2) ?
    C1 N1 H1N . . 115(2) ?
    C7 N2 N1 . . 122.4(2) ?
    C6 C1 C2 . . 119.8(2) ?
    C6 C1 N1 . . 119.7(2) ?
    C2 C1 N1 . . 120.5(3) ?
    C3 C2 C1 . . 119.1(3) ?
    C3 C2 H2 . . 120.5 ?
    C1 C2 H2 . . 120.5 ?
    C4 C3 C2 . . 121.3(2) ?
    C4 C3 H3 . . 119.4 ?
    C2 C3 H3 . . 119.4 ?
    C3 C4 O1 . . 115.4(3) ?
    C3 C4 C5 . . 119.9(2) ?
    O1 C4 C5 . . 124.8(3) ?
    C4 C5 C6 . . 119.1(3) ?
    C4 C5 H5 . . 120.5 ?
    C6 C5 H5 . . 120.5 ?
    C1 C6 C5 . . 120.9(2) ?
    C1 C6 H6 . . 119.6 ?
    C5 C6 H6 . . 119.6 ?
    N2 C7 C8 . . 122.1(2) ?
    N2 C7 Cl1 . . 122.8(2) ?
    C8 C7 Cl1 . . 115.10(19) ?
    O2 C8 O3 . . 124.1(3) ?
    O2 C8 C7 . . 124.3(3) ?
    O3 C8 C7 . . 111.6(2) ?
    C10 C9 O3 . . 109.4(3) ?
    C10 C9 H9A . . 109.8 ?
    O3 C9 H9A . . 109.8 ?
    C10 C9 H9B . . 109.8 ?
    O3 C9 H9B . . 109.8 ?
    H9A C9 H9B . . 108.2 ?
    C9 C10 H10A . . 109.5 ?
    C9 C10 H10B . . 109.5 ?
    H10A C10 H10B . . 109.5 ?
    C9 C10 H10C . . 109.5 ?
    H10A C10 H10C . . 109.5 ?
    H10B C10 H10C . . 109.5 ?
    O1 C11 H11A . . 109.5 ?
    O1 C11 H11B . . 109.5 ?
    H11A C11 H11B . . 109.5 ?
    O1 C11 H11C . . 109.5 ?
    H11A C11 H11C . . 109.5 ?
    H11B C11 H11C . . 109.5 ?
loop_
    _geom_torsion_atom_site_label_1
    _geom_torsion_atom_site_label_2
    _geom_torsion_atom_site_label_3
    _geom_torsion_atom_site_label_4
    _geom_torsion_site_symmetry_1
    _geom_torsion_site_symmetry_2
    _geom_torsion_site_symmetry_3
    _geom_torsion_site_symmetry_4
    _geom_torsion
    _geom_torsion_publ_flag
    C1 N1 N2 C7 . . . . 177.1(2) ?
    N2 N1 C1 C6 . . . . -178.3(2) ?
    N2 N1 C1 C2 . . . . 2.2(4) ?
    C6 C1 C2 C3 . . . . -0.2(4) ?
    N1 C1 C2 C3 . . . . 179.4(3) ?
    C1 C2 C3 C4 . . . . 0.5(5) ?
    C2 C3 C4 O1 . . . . 179.4(3) ?
    C2 C3 C4 C5 . . . . -0.4(5) ?
    C11 O1 C4 C3 . . . . -175.0(3) ?
    C11 O1 C4 C5 . . . . 4.9(5) ?
    C3 C4 C5 C6 . . . . 0.1(5) ?
    O1 C4 C5 C6 . . . . -179.7(3) ?
    C2 C1 C6 C5 . . . . -0.1(4) ?
    N1 C1 C6 C5 . . . . -179.6(3) ?
    C4 C5 C6 C1 . . . . 0.1(4) ?
    N1 N2 C7 C8 . . . . -179.7(2) ?
    N1 N2 C7 Cl1 . . . . -0.6(4) ?
    C9 O3 C8 O2 . . . . -1.8(4) ?
    C9 O3 C8 C7 . . . . 177.3(3) ?
    N2 C7 C8 O2 . . . . -179.3(3) ?
    Cl1 C7 C8 O2 . . . . 1.5(4) ?
    N2 C7 C8 O3 . . . . 1.6(4) ?
    Cl1 C7 C8 O3 . . . . -177.6(2) ?
    C8 O3 C9 C10 . . . . -176.1(4) ?
loop_
    _geom_hbond_atom_site_label_D
    _geom_hbond_atom_site_label_H
    _geom_hbond_atom_site_label_A
    _geom_hbond_site_symmetry_A
    _geom_hbond_distance_DH
    _geom_hbond_distance_HA
    _geom_hbond_distance_DA
    _geom_hbond_angle_DHA
    N1 H1N O2 2_746 0.97(4) 2.11(4) 3.053(3) 164(3)
    C6 H6 O2 2_746 0.93 2.59 3.368(3) 141
_iucr_refine_instructions_details
;
TITL exp_32
CELL 1.54180 4.7480 9.9256 13.3084 90.000 91.468 90.000
ZERR 2.0000 0.0002 0.0004 0.0004 0.000 0.003 0.000
LATT -1
SYMM -X, 0.5+Y, -Z
SFAC C H N O CL
UNIT 22 26 4 6 2
MERG 2
FMAP 2
GRID
PLAN 20
TEMP 23
SIZE 0.23 0.11 0.06
BOND $H
HTAB
CONF
EQIV $1 2-X, Y-1/2, 1-Z
HTAB N1 O2_$1
EQIV $2 2-X, Y-1/2, 1-Z
HTAB C6 O2_$2
MPLA 6 C1 C2 C3 C4 C5 C6 O1 C11
MPLA N1 N2 C7 C8 C9 C10 CL1
MPLA C1 C2 C3 C4 C5 C6 O1 C11 N1 N2 C7 C8 C9 C10 CL1
L.S. 15
ACTA
WGHT 0.05770 0.04410 0.00000 0.00000 0.00000 0.33330
FVAR 23.55100
Cl1    5   1.03853   0.46169   0.45757  11.00000   0.10223   0.10041 =
       0.06020  -0.01555   0.01819  -0.00651
O1     4   0.13932   0.21363   0.96956  11.00000   0.08949   0.11178 =
       0.06793   0.00844   0.01416  -0.02366
O2     4   1.40902   0.68168   0.52714  11.00000   0.08865   0.08100 =
       0.06658   0.01814   0.01637  -0.00671
O3     4   1.27644   0.68003   0.68691  11.00000   0.08467   0.07627 =
       0.05971   0.00038   0.00732  -0.01968
N1     3   0.72395   0.38824   0.63734  11.00000   0.06668   0.06268 =
       0.05279  -0.00497   0.00319  -0.00395
N2     3   0.90848   0.48603   0.64964  11.00000   0.05946   0.05863 =
       0.05183   0.00342   0.00201   0.00376
C1     1   0.57375   0.34198   0.72120  11.00000   0.05479   0.05419 =
       0.05368  -0.00114   0.00027   0.00556
C2     1   0.61347   0.40217   0.81488  11.00000   0.06424   0.06154 =
       0.05911  -0.00260   0.00070  -0.00537
AFIX 43
H2     2   0.74049   0.47281   0.82351  11.00000  -1.20000
AFIX 0
C3     1   0.46202   0.35568   0.89470  11.00000   0.07009   0.07734 =
       0.05509  -0.00519   0.00210  -0.00185
AFIX 43
H3     2   0.48692   0.39604   0.95736  11.00000  -1.20000
AFIX 0
C4     1   0.27502   0.25092   0.88355  11.00000   0.06053   0.07449 =
       0.06189   0.00937   0.00309   0.00161
C5     1   0.23486   0.19078   0.79071  11.00000   0.06341   0.06554 =
       0.07082   0.00180  -0.00085  -0.00772
AFIX 43
H5     2   0.10832   0.11989   0.78242  11.00000  -1.20000
AFIX 0
C6     1   0.38655   0.23780   0.70967  11.00000   0.06854   0.06405 =
       0.05835  -0.00653  -0.00350  -0.00456
AFIX 43
H6     2   0.36038   0.19792   0.64689  11.00000  -1.20000
AFIX 0
C7     1   1.05898   0.52879   0.57810  11.00000   0.06182   0.06013 =
       0.05332   0.00173   0.00526   0.01008
C8     1   1.26518   0.63753   0.59250  11.00000   0.06867   0.05770 =
       0.05537   0.00788   0.00424   0.00692
C9     1   1.48224   0.78340   0.71096  11.00000   0.10588   0.08339 =
       0.07879   0.00073   0.00166  -0.02634
AFIX 23
H9A    2   1.66812   0.75329   0.69231  11.00000  -1.20000
H9B    2   1.43755   0.86474   0.67343  11.00000  -1.20000
AFIX 0
C10    1   1.48037   0.81073   0.81522  11.00000   0.19136   0.10265 =
       0.09808  -0.02022  -0.01403  -0.04183
AFIX 137
H10A   2   1.29761   0.84301   0.83293  11.00000  -1.50000
H10B   2   1.61945   0.87801   0.83151  11.00000  -1.50000
H10C   2   1.52276   0.72974   0.85202  11.00000  -1.50000
AFIX 0
C11    1  -0.03641   0.10110   0.96547  11.00000   0.08106   0.08797 =
       0.10278   0.02008   0.01835  -0.00593
AFIX 137
H11A   2  -0.18457   0.11567   0.91623  11.00000  -1.50000
H11B   2  -0.11659   0.08689   1.03011  11.00000  -1.50000
H11C   2   0.07095   0.02328   0.94725  11.00000  -1.50000
AFIX 0
H1N    2   0.71236   0.32984   0.57882  11.00000  -1.20000
HKLF 4
;
data_global
_journal_date_recd_electronic     2012-10-18
_journal_date_accepted     2012-10-25
_journal_name_full     'Acta Crystallographica, Section E'
_journal_year     2012
_journal_volume     68
_journal_issue     12
_journal_page_first     o3274
_journal_page_last     o3274
_journal_paper_category     QO
_journal_paper_doi     10.1107/S1600536812044285
_journal_coeditor_code     SU2515
loop_
    _publ_contact_author_name
    _publ_contact_author_address
    _publ_contact_author_email
    'Asiri, Abdullah M.'
;
Chemistry Department &
Center of Excellence for Advanced Materials Research (CEAMR)
Faculty of Science
King Abdulaziz University
PO Box 80203
Jeddah 21589
Saudi Arabia
;
 aasiri2@kau.edu.sa
    'Shafiq, Muhammad'
;
Department of Chemistry
Government College University
Faisalabad 38040
Pakistan
;
 hafizshafique@hotmail.com
_publ_contact_author_fax     ?
_publ_contact_author_phone     '+92-3024487893'
_publ_section_title
;
Ethyl (<i>Z</i>)-2-chloro-2-[2-(4-methoxyphenyl)hydrazin-1-ylidene]acetate
;
loop_
    _publ_author_name
    _publ_author_footnote
    _publ_author_address
    'Asiri, Abdullah M.' .
;
Chemistry Department and the
Center of Excellence for Advanced Materials Research (CEAMR)
Faculty of Science
King Abdulaziz University
PO Box 80203
Jeddah 21589
Saudi Arabia
;
    'Arshad, Muhammad Nadeem' .
;
Center of Excellence for Advanced Materials Research (CEAMR)
Faculty of Science
King Abdulaziz University
PO Box 80203
Jeddah 21589
Saudi Arabia
;
    'Zayed, Mohie E. M.' .
;
Chemistry Department
Faculty of Science
King Abdulaziz University
PO Box 80203
Jeddah 21589
Saudi Arabia
;
    'Alamry, Khalid A.' .
;
Chemistry Department and the
Center of Excellence for Advanced Materials Research (CEAMR)
Faculty of Science
King Abdulaziz University
PO Box 80203
Jeddah 21589
Saudi Arabia
;
    'Shafiq, Muhammad' .
;
Department of Chemistry
Government College University
38000, Faisalabad
Pakistan
;
