# Supplementary material for: Ethyl (Z)-2-chloro-2-[2-(4-meth­oxy­phenyl)hydrazin-1-yl­idene]acetate
Source: Acta Crystallogr Sect E Struct Rep Online. 2012 Nov 3;68(Pt 12):o3274. doi: 10.1107/S1600536812044285 (PMC3588822; doi:10.1107/S1600536812044285)
Supplement: Supplementary file 2 [file e-68-o3274-Isup2.hkl]

# 
# h,k,l, Fc-squared, Fo-squared, sigma(Fo-squared) and status flag 
# 
data_I
_shelx_title ' exp_32' 
_shelx_refln_list_code          4 
_shelx_F_calc_maximum       43.24 
_exptl_crystal_F_000       268.00 
_reflns_d_resolution_high  0.7952 
 
loop_ 
 _symmetry_equiv_pos_as_xyz 
 'x, y, z' 
 '-x, y+1/2, -z' 
 
_cell_length_a     4.7480 
_cell_length_b     9.9256 
_cell_length_c    13.3084 
_cell_angle_alpha  90.000 
_cell_angle_beta   91.468 
_cell_angle_gamma  90.000 
 
_shelx_F_squared_multiplier     1.000 
 
loop_ 
 _refln_index_h 
 _refln_index_k 
 _refln_index_l 
 _refln_F_squared_calc 
 _refln_F_squared_meas 
 _refln_F_squared_sigma 
 _refln_observed_status 
   0 -12   0        0.02        0.29      0.19 o 
   1 -12   0        2.48        1.75      0.38 o 
   1 -11   0        3.51        2.94      0.45 o 
   2 -11   0        0.77        1.10      0.40 o 
   0 -10   0        5.51        5.72      1.06 o 
   1 -10   0        0.14        0.25      0.14 o 
   2 -10   0        1.48        1.01      0.19 o 
   3 -10   0        0.41        0.46      0.14 o 
   1  -9   0       19.30       18.88      1.01 o 
   2  -9   0       12.07       10.12      0.95 o 
   3  -9   0        2.87        1.95      0.54 o 
   4  -9   0        1.82        1.41      0.30 o 
   0  -8   0       17.08       20.40      1.64 o 
   1  -8   0       33.80       34.48      1.68 o 
   2  -8   0       22.95       22.42      2.22 o 
   3  -8   0        2.21        1.77      0.66 o 
   4  -8   0        0.31        0.39      0.15 o 
   1  -7   0       12.64       12.79      1.47 o 
   2  -7   0       20.65       17.66      1.19 o 
   3  -7   0        9.12        8.60      0.85 o 
   4  -7   0        1.49        1.92      0.52 o 
   0  -6   0      104.68      120.72      3.36 o 
   1  -6   0      114.33      129.06      2.30 o 
   2  -6   0       81.22       81.33      2.02 o 
   3  -6   0        7.28        4.31      0.43 o 
   4  -6   0        4.31        5.48      0.92 o 
   5  -6   0        0.55        0.29      0.19 o 
   1  -5   0      347.49      400.94      5.60 o 
   2  -5   0      150.80      162.82      4.45 o 
   3  -5   0        4.49        5.23      0.47 o 
   4  -5   0        4.42        4.42      0.89 o 
   5  -5   0        1.46        1.35      0.39 o 
   0  -4   0     1126.45     1205.73      5.10 o 
   1  -4   0      636.39      670.97      6.72 o 
   2  -4   0      172.20      189.38      4.50 o 
   3  -4   0       31.10       33.44      1.29 o 
   4  -4   0        2.60        1.91      0.61 o 
   5  -4   0        0.92        0.75      0.32 o 
   1  -3   0      959.11     1000.49      7.43 o 
   2  -3   0       57.16       51.76      2.23 o 
   3  -3   0       16.22       19.72      1.66 o 
   4  -3   0        1.21        0.49      0.41 o 
   5  -3   0        0.52        0.77      0.37 o 
   0  -2   0      839.82      812.89      3.75 o 
   2  -2   0      809.25      871.33     12.72 o 
   3  -2   0       76.10       75.83      3.16 o 
   4  -2   0        0.27        0.31      0.16 o 
   5  -2   0        0.28        0.16      0.24 o 
   1  -1   0       65.89       65.24      0.61 o 
   3  -1   0       14.77       13.31      0.86 o 
   4  -1   0       19.77       20.84      1.06 o 
   5  -1   0        8.15        9.35      1.13 o 
   1   0   0       45.43       37.19      0.55 o 
   2   0   0      241.53      205.86      3.94 o 
   3   0   0       76.71       71.05      1.95 o 
   4   0   0       20.45       21.66      1.04 o 
   5   0   0        0.12        0.00      0.14 o 
   2   1   0      348.27      339.93      6.26 o 
   3   1   0       17.01       16.73      1.27 o 
   4   1   0       21.16       22.54      1.29 o 
   4   2   0        0.68        0.68      0.36 o 
  -1 -12   1        1.16        1.09      0.31 o 
   0 -12   1        1.54        1.05      0.25 o 
   1 -12   1        2.43        1.19      0.20 o 
  -2 -11   1        6.28        5.95      0.80 o 
  -1 -11   1        3.29        2.78      0.31 o 
   0 -11   1        1.72        1.79      0.51 o 
   1 -11   1        1.06        0.85      0.40 o 
   2 -11   1        6.47        5.23      0.36 o 
  -3 -10   1        1.04        1.29      0.23 o 
  -2 -10   1        0.28        0.17      0.10 o 
  -1 -10   1        9.89       10.93      0.75 o 
   0 -10   1        7.16        7.39      0.63 o 
   1 -10   1        1.49        1.30      0.34 o 
   2 -10   1        6.04        5.66      0.64 o 
   3 -10   1        0.85        0.96      0.29 o 
  -4  -9   1        1.35        0.90      0.24 o 
  -3  -9   1        3.00        2.60      0.58 o 
  -2  -9   1        1.98        1.94      0.42 o 
  -1  -9   1       28.36       29.76      1.65 o 
   0  -9   1        3.09        3.00      0.43 o 
   1  -9   1       13.87       15.84      1.58 o 
   2  -9   1        2.73        1.94      0.45 o 
   3  -9   1        0.28        0.30      0.19 o 
   4  -9   1        2.56        2.20      0.36 o 
  -4  -8   1        1.95        1.63      0.44 o 
  -3  -8   1        0.04       -0.10      0.50 o 
  -2  -8   1       11.02       12.59      1.66 o 
  -1  -8   1        9.57       11.09      1.51 o 
   0  -8   1        7.88        9.14      0.86 o 
   1  -8   1       20.01       19.24      1.02 o 
   2  -8   1       16.36       18.00      1.32 o 
   3  -8   1        6.63        6.09      1.03 o 
   4  -8   1        0.35        0.30      0.22 o 
  -4  -7   1        1.34        1.31      0.42 o 
  -3  -7   1        3.88        3.64      0.46 o 
  -2  -7   1       21.80       19.61      1.02 o 
  -1  -7   1        7.35        7.95      1.17 o 
   0  -7   1      222.31      238.72      5.43 o 
   1  -7   1       23.54       26.97      1.72 o 
   2  -7   1        7.15        7.17      0.76 o 
   3  -7   1       56.79       53.73      4.75 o 
   4  -7   1        2.42        2.04      0.48 o 
  -5  -6   1        0.33        0.24      0.18 o 
  -4  -6   1        0.26        0.49      0.31 o 
  -3  -6   1        5.08        4.68      0.53 o 
  -2  -6   1        0.70        0.59      0.18 o 
  -1  -6   1       77.11       79.29      1.89 o 
   0  -6   1      241.75      256.57      5.10 o 
   1  -6   1      103.62      100.88      2.90 o 
   2  -6   1       73.01       81.07      2.47 o 
   3  -6   1       37.41       33.78      1.38 o 
   4  -6   1        1.11        0.80      0.38 o 
   5  -6   1        0.41        0.18      0.23 o 
  -5  -5   1        6.99        6.47      0.84 o 
  -4  -5   1        2.37        3.25      0.73 o 
  -3  -5   1        0.77        0.98      0.19 o 
  -2  -5   1       14.69       16.45      1.41 o 
  -1  -5   1       44.01       38.74      1.80 o 
   0  -5   1       82.89       78.71      1.43 o 
   1  -5   1      437.34      489.05      4.65 o 
   2  -5   1      160.14      183.47      4.69 o 
   3  -5   1       19.11       18.26      1.01 o 
   4  -5   1        2.51        2.08      0.64 o 
   5  -5   1        0.39        0.32      0.21 o 
  -5  -4   1        1.82        1.50      0.46 o 
  -4  -4   1        3.62        3.03      0.51 o 
  -3  -4   1        6.56        5.86      0.47 o 
  -2  -4   1      145.84      151.97      4.09 o 
  -1  -4   1      485.22      508.10      5.94 o 
   0  -4   1      674.95      695.35      7.86 o 
   1  -4   1       60.06       68.24      1.59 o 
   2  -4   1      875.99      948.78     10.18 o 
   3  -4   1      132.99      130.30      3.35 o 
   4  -4   1       12.62       13.14      1.52 o 
   5  -4   1        1.23        0.84      0.36 o 
  -5  -3   1        5.26        5.40      0.88 o 
  -4  -3   1       20.46       22.81      1.95 o 
  -3  -3   1      113.18      119.49      4.11 o 
  -2  -3   1       14.66       17.56      1.29 o 
  -1  -3   1      813.85      845.73      7.02 o 
   0  -3   1       75.96       71.94      0.83 o 
   1  -3   1       12.83       11.28      0.61 o 
   2  -3   1      205.60      245.28      4.91 o 
   3  -3   1        6.39        6.62      1.01 o 
   4  -3   1        2.81        4.06      0.88 o 
   5  -3   1        1.28        0.58      0.29 o 
  -5  -2   1        8.04        8.38      1.08 o 
  -4  -2   1        0.08       -0.09      0.15 o 
  -3  -2   1       29.10       27.16      1.30 o 
  -2  -2   1      249.46      233.55      3.04 o 
  -1  -2   1       71.06       71.14      1.54 o 
   0  -2   1     1437.41     1426.71      3.99 o 
   2  -2   1       62.49       69.01      2.10 o 
   3  -2   1        2.51        2.48      0.58 o 
   4  -2   1       14.92       13.34      1.43 o 
   5  -2   1        2.69        2.61      0.63 o 
  -5  -1   1       13.01       13.63      1.32 o 
  -4  -1   1       33.71       35.25      1.17 o 
  -3  -1   1       14.04       15.11      0.93 o 
  -2  -1   1      196.81      182.32      2.50 o 
  -1  -1   1     1560.91     1420.02      4.83 o 
   0  -1   1     1006.59      973.54      4.28 o 
   1  -1   1     1127.58     1153.61      4.18 o 
   2  -1   1        2.54        1.47      0.20 o 
   3  -1   1       54.33       63.18      2.42 o 
   4  -1   1        1.19        1.66      0.30 o 
   5  -1   1        0.30        0.37      0.28 o 
  -5   0   1        0.88        0.28      0.21 o 
  -4   0   1        1.33        0.21      0.24 o 
  -3   0   1       13.47       10.10      0.74 o 
  -2   0   1       13.02       12.59      0.83 o 
  -1   0   1     1235.77     1187.63      3.90 o 
   1   0   1       17.70       18.05      0.76 o 
   2   0   1      189.47      171.15      1.91 o 
   3   0   1      459.74      466.91      6.53 o 
   4   0   1        7.25        7.63      0.79 o 
   5   0   1        0.92        0.82      0.34 o 
  -4   1   1       30.55       33.11      1.76 o 
  -3   1   1       13.12       13.43      1.08 o 
  -2   1   1      177.48      175.32      2.94 o 
   2   1   1        2.73        1.44      0.31 o 
   4   1   1        1.78        2.22      0.40 o 
  -4   2   1        0.16        0.50      0.22 o 
  -2   2   1      241.50      222.96      2.90 o 
   4   2   1       14.56       13.65      1.43 o 
  -1 -12   2        0.30        0.12      0.13 o 
   0 -12   2        2.85        2.45      0.46 o 
   1 -12   2        0.02       -0.14      0.14 o 
  -2 -11   2        3.23        2.67      0.33 o 
  -1 -11   2        0.17       -0.02      0.15 o 
   0 -11   2        2.63        3.09      0.35 o 
   1 -11   2        0.20        0.23      0.23 o 
   2 -11   2        1.70        2.05      0.28 o 
  -3 -10   2        0.81        0.44      0.13 o 
  -2 -10   2        1.27        0.83      0.26 o 
  -1 -10   2       11.62       12.55      0.79 o 
   0 -10   2        3.07        2.49      0.38 o 
   1 -10   2        1.06        1.25      0.30 o 
   2 -10   2       10.02        7.41      1.06 o 
   3 -10   2        1.15        1.43      0.36 o 
  -4  -9   2        2.02        1.80      0.29 o 
  -3  -9   2        3.00        2.83      0.57 o 
  -2  -9   2        2.73        2.26      0.43 o 
  -1  -9   2       12.85       16.04      0.96 o 
   0  -9   2        3.36        3.65      0.46 o 
   1  -9   2       13.44       16.23      0.96 o 
   2  -9   2        0.46        0.39      0.24 o 
   3  -9   2        1.57        0.74      0.37 o 
   4  -9   2        3.53        4.19      0.48 o 
  -4  -8   2        1.76        2.15      0.30 o 
  -3  -8   2        4.55        3.94      0.43 o 
  -2  -8   2        6.86        9.42      0.93 o 
  -1  -8   2        7.70        8.04      0.82 o 
   0  -8   2       13.84       15.06      0.76 o 
   1  -8   2       53.82       54.80      1.76 o 
   2  -8   2       14.72       14.79      1.21 o 
   3  -8   2       16.96       14.72      1.58 o 
   4  -8   2        7.39        7.02      0.83 o 
  -4  -7   2        4.46        5.33      0.82 o 
  -3  -7   2       14.67       15.54      1.89 o 
  -2  -7   2        6.19        6.41      0.52 o 
  -1  -7   2       24.53       24.99      1.06 o 
   0  -7   2       43.28       48.64      2.57 o 
   1  -7   2        9.75       11.22      0.81 o 
   2  -7   2        4.77        4.74      0.98 o 
   3  -7   2        4.24        5.03      0.81 o 
   4  -7   2        0.98        0.58      0.20 o 
  -5  -6   2        3.34        4.50      0.58 o 
  -4  -6   2        0.41        0.56      0.36 o 
  -3  -6   2       25.80       27.16      1.33 o 
  -2  -6   2        9.58        9.86      0.61 o 
  -1  -6   2       88.95       90.35      3.08 o 
   0  -6   2       46.19       55.33      2.65 o 
   1  -6   2       79.28       74.97      1.95 o 
   2  -6   2       10.11       11.00      0.91 o 
   3  -6   2      132.93      132.09      4.35 o 
   4  -6   2       21.30       14.26      1.40 o 
   5  -6   2        0.55        0.74      0.15 o 
  -5  -5   2        1.24        1.32      0.39 o 
  -4  -5   2       11.92       12.17      1.48 o 
  -3  -5   2       28.87       26.69      1.08 o 
  -2  -5   2      159.43      176.19      4.73 o 
  -1  -5   2      103.37      105.70      3.07 o 
   0  -5   2       95.96      104.22      2.01 o 
   1  -5   2       69.58       79.81      1.90 o 
   2  -5   2       26.51       29.47      1.90 o 
   3  -5   2        5.27        3.90      0.56 o 
   4  -5   2       10.13       10.93      1.35 o 
   5  -5   2        1.17        1.24      0.23 o 
  -5  -4   2        0.11       -0.03      0.19 o 
  -4  -4   2       24.28       25.08      1.20 o 
  -3  -4   2       16.36       16.20      0.77 o 
  -2  -4   2       22.97       24.26      1.66 o 
  -1  -4   2        6.43        4.96      0.61 o 
   0  -4   2      245.98      233.53      3.73 o 
   1  -4   2      253.33      250.42      2.65 o 
   2  -4   2      733.08      729.35      9.15 o 
   3  -4   2        4.02        5.45      0.65 o 
   4  -4   2        5.00        5.12      0.95 o 
   5  -4   2        0.90        0.93      0.39 o 
  -5  -3   2        4.13        4.08      0.77 o 
  -4  -3   2       88.29       94.08      2.30 o 
  -3  -3   2       50.41       51.71      2.69 o 
  -2  -3   2       41.10       32.45      1.79 o 
  -1  -3   2       74.86       91.80      2.39 o 
   0  -3   2      394.48      326.61     27.80 o 
   1  -3   2        5.23        6.77      0.50 o 
   2  -3   2     1462.88     1547.73     11.99 o 
   3  -3   2       33.16       32.43      2.25 o 
   4  -3   2        5.02        4.26      0.87 o 
   5  -3   2        4.94        4.52      0.78 o 
  -5  -2   2       19.30       21.32      1.67 o 
  -4  -2   2       12.89       11.36      0.79 o 
  -3  -2   2       14.04       14.26      0.96 o 
  -2  -2   2      123.63      121.01      2.25 o 
  -1  -2   2       60.06       57.06      1.14 o 
   0  -2   2     1869.74     1766.36     35.37 o 
   1  -2   2     1664.19     1562.87      9.17 o 
   2  -2   2      260.05      248.03      4.25 o 
   4  -2   2       64.46       68.48      3.41 o 
   5  -2   2        3.38        3.87      0.76 o 
  -5  -1   2       28.81       31.00      2.58 o 
  -4  -1   2       19.45       21.43      1.08 o 
  -3  -1   2      149.67      160.35      3.94 o 
  -2  -1   2      229.36      227.53      3.90 o 
  -1  -1   2      154.90      148.51      1.36 o 
   1  -1   2      936.97      963.95      4.51 o 
   2  -1   2      247.63      249.84      2.28 o 
   4  -1   2       17.99       19.95      1.82 o 
   5  -1   2        1.39        1.46      0.50 o 
  -5   0   2        3.42        4.46      0.85 o 
  -4   0   2        0.02        0.03      0.13 o 
  -3   0   2       15.60       13.62      0.87 o 
  -2   0   2       32.55       35.97      0.98 o 
   0   0   2       71.04       58.68      2.21 o 
   2   0   2      965.43      934.49      5.18 o 
   3   0   2       23.35       21.72      1.33 o 
   4   0   2        4.06        3.23      1.39 o 
   5   0   2        1.35        1.46      0.50 o 
  -5   1   2       30.05       35.26      2.26 o 
  -4   1   2       15.91       16.60      1.19 o 
  -2   1   2      234.12      232.77      2.48 o 
  -1   1   2      147.50      144.85      1.74 o 
   2   1   2      248.58      248.38      4.36 o 
   3   1   2      135.82      142.47      2.58 o 
   4   1   2       19.98       21.07      1.74 o 
  -4   2   2       12.92       11.99      1.00 o 
   1   2   2     1528.73     1541.45      5.78 o 
   3   2   2      114.81      115.54      3.52 o 
  -4   3   2       97.08       97.91      3.68 o 
  -3   4   2       18.22       17.43      1.51 o 
  -3   5   2       33.63       29.57      2.08 o 
  -1 -12   3        0.63        0.90      0.25 o 
   0 -12   3        0.66        0.42      0.24 o 
   1 -12   3        0.66        0.48      0.19 o 
  -2 -11   3        0.70        0.66      0.20 o 
  -1 -11   3        8.92        9.35      0.72 o 
   0 -11   3        0.73        0.57      0.13 o 
   1 -11   3        0.62        0.51      0.14 o 
   2 -11   3        0.94        0.98      0.20 o 
  -3 -10   3        0.50        0.76      0.27 o 
  -2 -10   3        0.04       -0.04      0.16 o 
  -1 -10   3       32.16       34.77      1.69 o 
   0 -10   3        1.75        0.97      0.21 o 
   1 -10   3        4.41        4.01      0.55 o 
   2 -10   3        4.97        4.18      0.74 o 
   3 -10   3        0.65        0.54      0.24 o 
  -4  -9   3        0.19       -0.11      0.11 o 
  -3  -9   3       16.09       17.10      1.26 o 
  -2  -9   3        2.62        1.75      0.40 o 
  -1  -9   3       20.25       22.57      1.15 o 
   0  -9   3       19.63       19.55      0.89 o 
   1  -9   3        5.25        6.15      0.61 o 
   2  -9   3        3.07        4.79      0.66 o 
   3  -9   3        1.32        0.83      0.37 o 
  -4  -8   3        0.84        1.27      0.32 o 
  -3  -8   3        6.48        5.31      0.51 o 
  -2  -8   3       15.74       13.52      1.15 o 
  -1  -8   3        1.53        1.03      0.21 o 
   0  -8   3       33.84       37.60      1.23 o 
   1  -8   3       17.15       17.39      1.01 o 
   2  -8   3        9.05        8.91      0.94 o 
   3  -8   3        5.02        4.57      0.88 o 
   4  -8   3       14.75       16.30      1.21 o 
  -4  -7   3        7.53        9.46      1.08 o 
  -3  -7   3       18.03       14.10      0.96 o 
  -2  -7   3       20.46       22.39      0.99 o 
  -1  -7   3       72.67       69.66      1.42 o 
   0  -7   3       96.12      103.54      2.75 o 
   1  -7   3       28.06       31.81      1.12 o 
   2  -7   3        4.99        5.65      0.73 o 
   3  -7   3        0.36        1.31      0.55 o 
   4  -7   3        2.80        2.57      0.37 o 
  -5  -6   3        1.71        1.74      0.35 o 
  -4  -6   3        0.31        0.22      0.25 o 
  -3  -6   3       53.05       45.95      1.73 o 
  -2  -6   3       18.45       20.05      0.90 o 
  -1  -6   3       42.17       53.56      2.52 o 
   0  -6   3       41.05       40.24      1.49 o 
   1  -6   3       29.82       26.86      1.98 o 
   2  -6   3       37.37       35.77      1.64 o 
   3  -6   3       91.77       88.49      3.50 o 
   4  -6   3        5.74        4.06      0.52 o 
   5  -6   3        0.10        0.01      0.07 o 
  -5  -5   3        2.04        2.27      0.50 o 
  -4  -5   3        2.05        1.79      0.32 o 
  -3  -5   3      131.89      129.42      2.38 o 
  -2  -5   3      181.76      175.10      4.79 o 
  -1  -5   3       40.98       36.78      1.95 o 
   0  -5   3       33.57       34.71      1.71 o 
   1  -5   3      119.38      124.03      2.44 o 
   2  -5   3       43.15       44.00      2.38 o 
   3  -5   3       97.58       89.97      2.65 o 
   4  -5   3        4.59        3.41      0.73 o 
   5  -5   3        0.07        0.21      0.19 o 
  -5  -4   3        0.12        0.17      0.21 o 
  -4  -4   3       59.83       65.17      1.93 o 
  -3  -4   3        5.28        5.75      0.48 o 
  -2  -4   3       65.72       72.15      2.91 o 
  -1  -4   3       35.06       40.87      1.85 o 
   0  -4   3       47.88       49.92      1.15 o 
   1  -4   3       85.80       67.11      1.83 o 
   2  -4   3      256.53      266.79      5.74 o 
   3  -4   3       79.46       79.39      2.49 o 
   4  -4   3        7.21        7.57      1.16 o 
   5  -4   3       13.80       13.29      1.21 o 
  -5  -3   3        1.57        1.70      0.50 o 
  -4  -3   3      103.97      107.60      2.99 o 
  -3  -3   3       57.53       58.35      3.61 o 
  -2  -3   3      245.74      247.86      3.15 o 
  -1  -3   3      348.11      364.73      3.50 o 
   0  -3   3      528.03      478.16      3.75 o 
   1  -3   3      153.86      152.98      2.44 o 
   2  -3   3       82.81       85.50      2.94 o 
   3  -3   3       28.07       29.86      2.01 o 
   4  -3   3        1.80        1.93      0.64 o 
   5  -3   3        1.96        2.60      0.60 o 
  -5  -2   3        0.24        0.33      0.25 o 
  -4  -2   3       12.55       12.87      1.07 o 
  -3  -2   3       32.88       32.77      1.48 o 
  -2  -2   3        0.23        0.10      0.07 o 
  -1  -2   3       48.59       46.67      0.71 o 
   0  -2   3      468.62      471.15      3.43 o 
   1  -2   3      417.77      409.15      4.91 o 
   2  -2   3      174.97      172.23      3.83 o 
   4  -2   3       11.04       12.37      1.46 o 
   5  -2   3        3.22        3.50      0.70 o 
  -5  -1   3       49.75       53.82      3.25 o 
  -4  -1   3        5.26        5.82      0.57 o 
  -3  -1   3      198.79      204.53      3.52 o 
  -2  -1   3      361.93      367.48      4.41 o 
  -1  -1   3      637.84      630.11      3.15 o 
   0  -1   3       15.93       19.02      0.48 o 
   1  -1   3      138.96      134.29      1.82 o 
   2  -1   3        2.82        1.31      0.36 o 
   4  -1   3       32.85       37.50      2.51 o 
   5  -1   3        0.66        0.66      0.32 o 
  -5   0   3        9.15       11.00      1.30 o 
  -4   0   3        6.76        6.63      0.59 o 
  -3   0   3       40.15       38.82      1.52 o 
  -2   0   3       25.47       22.73      0.85 o 
  -1   0   3       32.09       32.57      0.83 o 
   0   0   3       34.41       28.22      0.85 o 
   1   0   3      164.62      159.63      1.38 o 
   2   0   3      384.91      384.28      3.29 o 
   3   0   3        1.00        0.53      0.30 o 
   4   0   3       22.72       17.91      5.08 o 
   5   0   3        2.94        2.65      0.57 o 
  -5   1   3       47.10       51.50      2.69 o 
  -4   1   3        4.61        5.09      0.69 o 
  -2   1   3      361.42      369.05      3.29 o 
  -1   1   3      620.73      621.92      3.92 o 
   2   1   3        4.63        3.01      0.52 o 
   3   1   3      183.17      182.61      4.80 o 
   4   1   3       32.46       37.62      2.38 o 
  -5   2   3        0.25        0.47      0.26 o 
  -4   2   3       12.10       13.29      1.07 o 
  -2   2   3        0.51        0.51      0.24 o 
  -1   2   3       38.02       36.39      1.57 o 
   1   2   3      390.52      409.35      3.44 o 
   3   2   3       27.85       23.40      1.77 o 
  -4   3   3      107.76      104.70      3.88 o 
  -2   3   3      251.42      253.73      5.14 o 
   1   3   3      137.73      144.77      2.49 o 
   3   3   3       29.08       28.36      1.98 o 
  -3   4   3        5.18        4.91      0.83 o 
  -3   5   3      144.54      142.01      4.68 o 
   0 -12   4        2.18        1.71      0.36 o 
  -2 -11   4        4.82        4.80      0.41 o 
  -1 -11   4       16.22       16.19      1.02 o 
   0 -11   4        0.47        0.28      0.28 o 
   1 -11   4        2.16        2.71      0.37 o 
   2 -11   4        0.83        0.85      0.18 o 
  -3 -10   4        0.40        0.65      0.23 o 
  -2 -10   4        0.06       -0.06      0.10 o 
  -1 -10   4        0.86        0.58      0.20 o 
   0 -10   4        0.40        0.55      0.17 o 
   1 -10   4        0.77        0.52      0.17 o 
   2 -10   4        4.59        4.67      0.75 o 
   3 -10   4        0.27        0.07      0.13 o 
  -3  -9   4        8.73        7.29      0.73 o 
  -2  -9   4        3.69        4.21      0.61 o 
  -1  -9   4        8.99        9.12      0.75 o 
   0  -9   4       77.20       85.66      2.20 o 
   1  -9   4        2.14        2.26      0.37 o 
   2  -9   4        1.85        2.17      0.45 o 
   3  -9   4        0.08        0.81      0.33 o 
  -4  -8   4        0.81        0.86      0.19 o 
  -3  -8   4        4.00        4.12      0.57 o 
  -2  -8   4       29.69       29.81      1.37 o 
  -1  -8   4        6.48        6.35      0.85 o 
   0  -8   4       81.75       84.55      2.21 o 
   1  -8   4        6.72        4.96      0.56 o 
   2  -8   4        6.98        5.97      0.77 o 
   3  -8   4        2.66        3.11      0.70 o 
   4  -8   4        7.45        7.77      0.76 o 
  -4  -7   4        2.51        2.19      0.52 o 
  -3  -7   4        0.56        0.78      0.42 o 
  -2  -7   4      242.19      251.82      3.38 o 
  -1  -7   4       15.18       17.48      0.95 o 
   0  -7   4       46.52       46.33      1.55 o 
   1  -7   4       20.24       19.91      0.91 o 
   2  -7   4       14.93       18.40      1.31 o 
   3  -7   4        0.65        1.02      0.45 o 
   4  -7   4       12.16        8.85      0.64 o 
  -5  -6   4        3.17        3.19      0.44 o 
  -4  -6   4        0.58        0.74      0.38 o 
  -3  -6   4       23.30       29.77      1.77 o 
  -2  -6   4       51.44       54.31      1.51 o 
  -1  -6   4       15.21       16.29      1.45 o 
   0  -6   4        8.04        7.01      0.66 o 
   1  -6   4       86.94       82.63      3.59 o 
   2  -6   4       31.67       29.55      1.23 o 
   3  -6   4       25.02       21.81      1.29 o 
   4  -6   4       10.12       10.05      0.91 o 
  -5  -5   4        0.02        0.22      0.21 o 
  -4  -5   4        4.48        2.64      0.46 o 
  -3  -5   4      258.76      273.30      5.58 o 
  -2  -5   4       26.11       25.95      1.92 o 
  -1  -5   4      261.02      291.49      5.78 o 
   0  -5   4      185.51      209.42      4.58 o 
   1  -5   4      271.67      260.11      5.67 o 
   2  -5   4        6.72        8.68      1.08 o 
   3  -5   4       18.06       14.39      1.06 o 
   4  -5   4        2.15        2.70      0.45 o 
   5  -5   4        0.73        0.60      0.15 o 
  -5  -4   4        0.56        0.63      0.31 o 
  -4  -4   4       11.67       10.73      0.95 o 
  -3  -4   4       17.71       19.59      0.89 o 
  -2  -4   4        9.83        8.81      1.07 o 
  -1  -4   4      128.14      134.14      3.62 o 
   0  -4   4      128.31      106.28     25.78 o 
   1  -4   4      128.95      134.24      2.69 o 
   2  -4   4       40.79       39.11      2.31 o 
   3  -4   4       21.42       20.87      1.30 o 
   4  -4   4        5.48        5.76      1.00 o 
   5  -4   4        1.58        1.68      0.43 o 
  -5  -3   4        2.91        2.30      0.38 o 
  -4  -3   4       90.50       93.09      3.32 o 
  -3  -3   4       23.63       23.86      1.09 o 
  -2  -3   4      277.09      266.37      3.53 o 
  -1  -3   4     1091.41     1128.80     12.68 o 
   0  -3   4      178.74      163.22      2.00 o 
   1  -3   4       90.46       92.71      2.13 o 
   2  -3   4       35.72       32.41      1.94 o 
   3  -3   4       23.44       25.15      1.31 o 
   4  -3   4        5.67        5.72      0.99 o 
   5  -3   4        5.99        6.83      0.91 o 
  -5  -2   4        2.25        2.72      0.51 o 
  -4  -2   4       28.05       32.20      2.47 o 
  -3  -2   4       39.02       36.94      1.59 o 
  -2  -2   4       10.53       12.87      0.62 o 
  -1  -2   4      115.82      109.45      1.93 o 
   0  -2   4      371.85      366.98      3.41 o 
   1  -2   4       93.12       91.62      2.49 o 
   2  -2   4       33.31       33.63      1.83 o 
   3  -2   4       43.74       44.37      2.46 o 
   4  -2   4        5.71        6.32      1.06 o 
   5  -2   4        2.81        3.03      0.61 o 
  -5  -1   4        0.20        0.07      0.20 o 
  -4  -1   4       46.01       48.03      2.10 o 
  -3  -1   4       42.97       40.57      2.30 o 
  -2  -1   4      756.17      763.22      4.48 o 
  -1  -1   4      400.41      357.44      2.59 o 
   0  -1   4      852.11      844.29      3.69 o 
   1  -1   4       68.54       70.60      1.14 o 
   2  -1   4        4.35        3.31      0.61 o 
   4  -1   4       17.74       18.61      1.79 o 
   5  -1   4        2.39        2.28      0.57 o 
  -5   0   4       28.71       33.55      2.20 o 
  -4   0   4       18.19       26.88      1.86 o 
  -3   0   4        9.65        8.08      0.74 o 
  -2   0   4      389.78      383.70      3.71 o 
  -1   0   4        2.46        3.24      0.31 o 
   0   0   4       78.95      104.20      1.01 o 
   1   0   4      118.27      119.73      1.33 o 
   2   0   4      164.83      151.89      4.01 o 
   3   0   4        2.73        4.51      0.82 o 
   4   0   4        6.40        6.57      1.06 o 
  -5   1   4        0.41        0.18      0.20 o 
  -4   1   4       47.97       47.73      2.07 o 
  -2   1   4      684.87      706.31      4.84 o 
  -1   1   4      389.96      358.19      5.18 o 
   2   1   4        1.83        1.14      0.39 o 
   3   1   4       15.87       15.73      1.52 o 
   4   1   4       18.25       18.80      1.73 o 
   5   1   4        2.51        2.62      0.48 o 
  -5   2   4        2.04        2.25      0.55 o 
  -4   2   4       26.45       27.62      1.55 o 
  -3   2   4       35.88       31.60      1.84 o 
  -2   2   4       10.47       13.58      1.15 o 
  -1   2   4      124.37      114.91      1.79 o 
   1   2   4       72.00       71.17      1.65 o 
   3   2   4       39.36       35.50      2.33 o 
   4   2   4        6.40        7.33      1.04 o 
  -5   3   4        3.19        2.71      0.46 o 
  -3   3   4       32.30       29.88      1.98 o 
  -1   3   4     1070.19     1106.82     10.24 o 
   0   3   4      156.88      153.08      3.35 o 
   3   3   4       21.15       19.70      1.78 o 
  -3   4   4       16.72       18.53      1.65 o 
  -2   4   4        9.59        8.94      1.11 o 
   1   4   4      119.29      126.41      2.88 o 
   3   4   4       17.23       16.96      1.67 o 
  -3   5   4      257.79      258.89      6.40 o 
  -2   5   4       19.07       19.26      1.74 o 
  -2   6   4       51.10       54.20      3.14 o 
  -2   7   4      253.13      258.37      7.05 o 
   0   8   4       79.45       76.87      3.61 o 
  -2 -11   5        4.68        4.20      0.49 o 
  -1 -11   5        4.86        4.58      0.46 o 
   0 -11   5        5.31        5.76      0.55 o 
   1 -11   5        4.24        4.57      0.46 o 
   2 -11   5        0.35        0.38      0.11 o 
  -3 -10   5        0.25        0.09      0.12 o 
  -2 -10   5        1.07        0.95      0.20 o 
  -1 -10   5       12.22       12.12      0.75 o 
   0 -10   5       18.59       19.13      0.83 o 
   1 -10   5        0.57        0.18      0.25 o 
   2 -10   5        0.81        1.30      0.41 o 
   3 -10   5        1.07        0.66      0.20 o 
  -3  -9   5        0.44        0.93      0.31 o 
  -2  -9   5        0.71        0.49      0.26 o 
  -1  -9   5       82.49       82.11      2.20 o 
   0  -9   5       27.55       25.99      1.23 o 
   1  -9   5        0.98        0.46      0.20 o 
   2  -9   5        0.78        1.75      0.50 o 
   3  -9   5        2.15        3.14      0.59 o 
  -4  -8   5        1.80        2.13      0.39 o 
  -3  -8   5        1.02        1.10      0.49 o 
  -2  -8   5        5.54        5.75      0.65 o 
  -1  -8   5        7.94        7.83      0.55 o 
   0  -8   5       14.12       14.47      1.04 o 
   1  -8   5       13.99       13.43      0.90 o 
   2  -8   5        1.33        1.00      0.49 o 
   3  -8   5        6.46        7.18      1.02 o 
   4  -8   5        1.97        1.38      0.29 o 
  -4  -7   5        0.45       -0.16      0.20 o 
  -3  -7   5       12.00       12.79      1.12 o 
  -2  -7   5      205.85      202.03      3.55 o 
  -1  -7   5       13.03       13.42      0.76 o 
   0  -7   5       24.80       24.99      1.18 o 
   1  -7   5      250.43      257.83      3.30 o 
   2  -7   5        4.81        5.11      0.70 o 
   3  -7   5        0.98        0.69      0.41 o 
   4  -7   5        2.77        2.03      0.45 o 
  -4  -6   5        4.68        4.44      0.60 o 
  -3  -6   5        8.82       10.62      1.07 o 
  -2  -6   5       34.63       33.39      1.42 o 
  -1  -6   5       14.65       14.08      1.03 o 
   0  -6   5        3.25        3.91      0.52 o 
   1  -6   5      107.71      110.32      2.38 o 
   2  -6   5        9.33        8.54      0.86 o 
   3  -6   5        5.60        4.32      0.56 o 
   4  -6   5        6.33        6.24      0.58 o 
  -5  -5   5        0.42        0.54      0.20 o 
  -4  -5   5        4.55        6.20      0.65 o 
  -3  -5   5       74.46       70.01      2.70 o 
  -2  -5   5       15.71       14.94      1.11 o 
  -1  -5   5      418.58      427.14      7.39 o 
   0  -5   5      151.24      158.23      3.04 o 
   1  -5   5       20.22       22.04      1.27 o 
   2  -5   5       74.16       74.64      2.39 o 
   3  -5   5        4.52        4.93      0.70 o 
   4  -5   5        0.19        0.16      0.16 o 
   5  -5   5        0.92        0.58      0.19 o 
  -5  -4   5        1.52        1.61      0.40 o 
  -4  -4   5       13.91       16.66      1.17 o 
  -3  -4   5      107.66      101.42      2.35 o 
  -2  -4   5        9.09        7.48      1.03 o 
  -1  -4   5       96.04      112.41      1.89 o 
   0  -4   5       58.09       61.09      1.76 o 
   1  -4   5        2.43        1.38      0.29 o 
   2  -4   5      139.84      138.30      4.54 o 
   3  -4   5       11.32        8.74      1.15 o 
   4  -4   5        6.61        6.26      1.02 o 
   5  -4   5        0.05        0.00      0.16 o 
  -5  -3   5        0.68        0.39      0.26 o 
  -4  -3   5        0.99        0.54      0.24 o 
  -3  -3   5       30.05       24.87      1.16 o 
  -2  -3   5      211.26      229.53      3.78 o 
  -1  -3   5      406.05      451.44      4.63 o 
   0  -3   5      556.33      568.32      8.31 o 
   1  -3   5      199.77      194.23      4.34 o 
   2  -3   5      121.51      130.04      4.16 o 
   3  -3   5        0.94        0.99      0.29 o 
   4  -3   5        0.50        0.78      0.43 o 
   5  -3   5        1.80        2.39      0.52 o 
  -5  -2   5        0.71        0.95      0.24 o 
  -4  -2   5       19.69       19.92      1.36 o 
  -3  -2   5      151.65      154.43      2.42 o 
  -2  -2   5       22.59       24.36      0.91 o 
  -1  -2   5      283.45      318.90      3.66 o 
   0  -2   5      377.72      390.11      3.97 o 
   1  -2   5      221.34      216.40      2.98 o 
   3  -2   5        4.36        4.79      0.58 o 
   4  -2   5        1.47        1.70      0.62 o 
   5  -2   5        0.24        0.07      0.18 o 
  -5  -1   5        0.91        0.88      0.38 o 
  -4  -1   5       19.62       17.85      1.28 o 
  -3  -1   5       58.39       62.12      1.71 o 
  -2  -1   5       18.34       15.92      0.70 o 
  -1  -1   5     1266.49     1281.39      9.92 o 
   0  -1   5     1089.63     1070.52      5.01 o 
   1  -1   5      266.59      243.70      3.00 o 
   2  -1   5      118.64      110.32      3.68 o 
   3  -1   5       32.87       36.59      2.28 o 
   4  -1   5        4.47        4.44      0.91 o 
  -5   0   5        3.27        4.28      0.76 o 
  -4   0   5        3.85        4.41      0.65 o 
  -3   0   5        1.26        1.09      0.40 o 
  -2   0   5       66.42       76.58      1.80 o 
  -1   0   5       97.02       82.16      1.68 o 
   0   0   5       70.34       66.93      1.00 o 
   1   0   5     1134.06     1087.09      5.22 o 
   2   0   5       44.90       45.39      2.35 o 
   3   0   5        0.31        0.38      0.20 o 
   4   0   5        0.57        0.93      0.40 o 
   5   0   5        1.04        0.85      0.31 o 
  -5   1   5        0.87        1.18      0.43 o 
  -4   1   5       16.14       13.31      1.11 o 
  -2   1   5       32.60       30.46      1.08 o 
  -1   1   5     1316.84     1290.38      8.31 o 
   2   1   5      113.71      108.34      3.68 o 
   3   1   5       31.47       32.11      1.55 o 
   4   1   5        4.79        5.26      0.97 o 
  -5   2   5        0.39        0.66      0.32 o 
  -4   2   5       22.85       20.53      1.35 o 
  -3   2   5      146.15      141.91      3.11 o 
  -2   2   5       26.03       29.58      1.83 o 
  -1   2   5      286.90      327.82      5.49 o 
   0   2   5      363.89      377.23      5.23 o 
   1   2   5      223.13      215.01      3.31 o 
   2   2   5       42.42       44.81      2.41 o 
   3   2   5        2.15        3.13      0.51 o 
  -5   3   5        0.57        0.67      0.25 o 
  -4   3   5        0.40        0.52      0.34 o 
  -3   3   5       29.88       22.95      1.27 o 
   0   3   5      538.55      560.49      6.88 o 
   1   3   5      220.37      219.03      3.58 o 
   3   3   5        1.19        1.75      0.56 o 
  -3   4   5      105.02       97.66      3.89 o 
  -2   4   5        8.96        8.91      1.16 o 
  -1   4   5       97.34      117.18      3.82 o 
   1   4   5        1.24        0.36      0.17 o 
   3   4   5        8.58        5.49      0.99 o 
  -2   5   5       19.59       19.86      1.84 o 
  -1   5   5      435.87      459.38      8.16 o 
   0   5   5      142.42      146.51      4.20 o 
   3   5   5        5.72        5.36      0.97 o 
  -2   6   5       32.24       30.38      2.37 o 
  -1   6   5       14.60       13.90      1.54 o 
   0   6   5        4.28        5.09      0.85 o 
  -1   7   5        8.18        8.86      1.28 o 
   0   7   5       22.92       20.52      1.80 o 
  -1 -11   6        0.68        0.58      0.15 o 
   0 -11   6       20.18       18.78      1.33 o 
   1 -11   6        1.17        0.98      0.20 o 
  -2 -10   6        1.01        0.97      0.17 o 
  -1 -10   6        1.06        1.28      0.26 o 
   0 -10   6       15.34       17.20      0.76 o 
   1 -10   6        3.02        3.09      0.43 o 
   2 -10   6        0.12        0.60      0.27 o 
  -3  -9   6        0.55        0.73      0.20 o 
  -2  -9   6        2.99        2.08      0.31 o 
  -1  -9   6       85.41       92.99      2.28 o 
   0  -9   6       20.14       18.65      1.04 o 
   1  -9   6       13.16       14.36      1.57 o 
   2  -9   6       10.48       12.31      1.34 o 
   3  -9   6        0.13        0.31      0.21 o 
  -4  -8   6        0.06        0.04      0.07 o 
  -3  -8   6        2.25        1.90      0.52 o 
  -2  -8   6        4.56        4.75      0.52 o 
  -1  -8   6       22.59       26.02      0.98 o 
   0  -8   6        6.33        7.91      0.70 o 
   1  -8   6       44.89       44.98      2.04 o 
   2  -8   6        1.19        1.83      0.60 o 
   3  -8   6        0.91        0.71      0.32 o 
  -4  -7   6        1.64        1.86      0.43 o 
  -3  -7   6        7.24        8.56      0.91 o 
  -2  -7   6       25.00       28.57      1.68 o 
  -1  -7   6       21.32       21.72      0.99 o 
   0  -7   6       60.93       59.93      1.89 o 
   1  -7   6       61.48       61.72      1.95 o 
   2  -7   6        5.62        4.13      0.85 o 
   3  -7   6        0.71        0.90      0.37 o 
   4  -7   6        1.19        0.84      0.22 o 
  -4  -6   6        5.82        5.81      0.92 o 
  -3  -6   6        3.99        5.21      0.75 o 
  -2  -6   6       58.61       63.81      1.99 o 
  -1  -6   6       13.08       12.86      1.03 o 
   0  -6   6        1.85        2.07      0.27 o 
   1  -6   6       30.39       27.92      1.25 o 
   2  -6   6       37.48       38.81      2.54 o 
   3  -6   6        1.93        2.07      0.40 o 
   4  -6   6        0.99        0.88      0.19 o 
  -5  -5   6        0.21        0.12      0.11 o 
  -4  -5   6        2.67        2.84      0.67 o 
  -3  -5   6        6.40        7.85      0.91 o 
  -2  -5   6      136.80      141.53      7.24 o 
  -1  -5   6      175.89      183.12      5.16 o 
   0  -5   6      133.40      144.23      4.17 o 
   1  -5   6       52.05       56.16      2.09 o 
   2  -5   6      288.27      288.56      4.84 o 
   3  -5   6       17.08       18.58      1.16 o 
   4  -5   6        0.73        1.18      0.42 o 
  -5  -4   6        1.96        1.93      0.39 o 
  -4  -4   6       10.01       13.00      1.01 o 
  -3  -4   6       20.68       20.90      1.09 o 
  -2  -4   6      135.10      144.95      4.46 o 
  -1  -4   6        1.30        0.54      0.16 o 
   0  -4   6      172.98      184.62      6.24 o 
   1  -4   6        0.56        0.40      0.19 o 
   2  -4   6       93.25       90.68      3.85 o 
   3  -4   6       11.49       10.92      0.97 o 
   4  -4   6        0.68        0.41      0.31 o 
   5  -4   6        0.55        0.46      0.18 o 
  -5  -3   6        1.14        0.96      0.29 o 
  -4  -3   6        6.40        5.96      0.73 o 
  -3  -3   6       60.18       63.11      2.17 o 
  -2  -3   6       57.18       57.39      1.90 o 
  -1  -3   6       78.34       74.22      1.54 o 
   0  -3   6     1111.89     1184.37      7.98 o 
   1  -3   6      139.97      120.10      3.65 o 
   2  -3   6       71.90       68.74      3.22 o 
   3  -3   6      101.60      103.82      3.04 o 
   4  -3   6        4.15        5.67      0.96 o 
   5  -3   6        1.31        1.36      0.37 o 
  -5  -2   6        4.90        4.94      0.48 o 
  -4  -2   6        8.48        8.87      1.22 o 
  -3  -2   6       31.73       37.21      1.69 o 
  -2  -2   6       42.98       41.45      1.27 o 
  -1  -2   6       73.29       87.55      2.09 o 
   0  -2   6       29.79       29.39      1.18 o 
   1  -2   6        3.57        3.51      0.34 o 
   3  -2   6       47.85       47.16      1.82 o 
   4  -2   6        1.02        1.17      0.48 o 
   5  -2   6        0.02        0.13      0.20 o 
  -5  -1   6        2.36        2.69      0.58 o 
  -4  -1   6        1.49        1.71      0.65 o 
  -3  -1   6        9.83        9.33      0.59 o 
  -2  -1   6       40.89       37.49      1.16 o 
  -1  -1   6      100.24      107.77      1.69 o 
   0  -1   6      644.20      611.26      5.60 o 
   1  -1   6      758.52      752.74     14.06 o 
   2  -1   6      100.11      105.93      3.86 o 
   3  -1   6       52.77       55.84      2.09 o 
   4  -1   6        6.87        7.08      1.15 o 
   5  -1   6        0.19       -0.22      0.25 o 
  -5   0   6        0.03        0.07      0.19 o 
  -4   0   6        9.00        7.49      1.00 o 
  -3   0   6        2.44        4.47      0.61 o 
  -2   0   6      434.29      435.05      5.08 o 
  -1   0   6       31.02       40.89      1.03 o 
   0   0   6      179.10      162.26      2.11 o 
   1   0   6      135.66      141.85      2.38 o 
   2   0   6      164.55      181.67      5.02 o 
   3   0   6        2.33        0.83      0.25 o 
   4   0   6       11.30       10.60      1.38 o 
   5   0   6        0.00       -0.07      0.16 o 
  -5   1   6        2.41        2.64      0.56 o 
  -4   1   6        0.95        0.92      0.50 o 
  -3   1   6       11.37       11.25      0.75 o 
  -1   1   6       86.92       91.29      1.92 o 
   1   1   6      730.04      726.13      6.67 o 
   2   1   6      119.10      127.39      4.28 o 
   3   1   6       54.83       54.92      2.14 o 
   4   1   6        6.51        6.72      0.71 o 
  -5   2   6        4.75        4.23      0.65 o 
  -4   2   6        8.51       10.45      1.38 o 
  -3   2   6       27.81       33.16      1.33 o 
  -2   2   6       36.94       36.23      2.14 o 
   0   2   6       30.18       30.42      1.61 o 
   1   2   6        5.14        5.20      0.57 o 
   2   2   6       72.23       73.83      3.29 o 
   3   2   6       43.41       41.13      1.75 o 
   4   2   6        0.92        0.27      0.29 o 
  -5   3   6        1.02        1.57      0.34 o 
  -4   3   6        5.13        3.45      0.74 o 
  -3   3   6       50.48       51.85      2.20 o 
  -2   3   6       58.25       57.80      2.87 o 
   0   3   6     1140.46     1198.92     10.81 o 
   1   3   6      136.44      120.55      2.89 o 
   3   3   6       96.70       98.28      4.35 o 
   4   3   6        4.75        4.89      0.90 o 
  -3   4   6       24.94       26.07      1.46 o 
  -2   4   6      131.27      144.77      4.81 o 
  -1   4   6        1.89        1.31      0.42 o 
   0   4   6      177.37      189.72      4.58 o 
   3   4   6        9.21        7.90      1.24 o 
  -2   5   6      134.23      144.70      5.06 o 
  -1   5   6      193.05      198.85      5.58 o 
   3   5   6       20.23       17.76      1.81 o 
  -2   6   6       60.27       67.77      3.54 o 
  -1   6   6       14.66       14.85      1.62 o 
   0   6   6        1.61        1.93      0.53 o 
  -1   7   6       26.25       27.43      2.27 o 
   0   7   6       61.08       59.06      3.03 o 
   1   8   6       46.38       46.13      2.53 o 
   2   9   6       10.71       11.07      1.02 o 
   3   9   6        0.20        0.58      0.21 o 
  -1 -11   7        0.21        0.10      0.10 o 
   0 -11   7        8.64        7.06      0.69 o 
   1 -11   7        0.46        0.19      0.14 o 
  -2 -10   7        1.62        1.68      0.25 o 
  -1 -10   7        2.54        2.27      0.29 o 
   0 -10   7       15.97       16.66      0.81 o 
   1 -10   7        2.74        1.77      0.31 o 
   2 -10   7        1.35        1.04      0.20 o 
  -3  -9   7        0.98        0.76      0.17 o 
  -2  -9   7        3.28        2.93      0.45 o 
  -1  -9   7        3.44        4.48      0.48 o 
   0  -9   7        1.51        1.26      0.27 o 
   1  -9   7        5.06        4.91      0.91 o 
   2  -9   7        4.47        5.25      0.81 o 
   3  -9   7        0.04       -0.02      0.12 o 
  -3  -8   7        2.00        2.74      0.41 o 
  -2  -8   7        4.21        4.87      0.51 o 
  -1  -8   7       13.41       12.86      0.88 o 
   0  -8   7        3.46        3.85      0.60 o 
   1  -8   7       20.31       20.98      1.37 o 
   2  -8   7        3.27        2.89      0.75 o 
   3  -8   7        2.06        2.46      0.50 o 
  -4  -7   7        0.64        0.96      0.29 o 
  -3  -7   7        2.48        1.71      0.38 o 
  -2  -7   7       11.10       13.12      1.13 o 
  -1  -7   7       56.96       57.57      1.61 o 
   0  -7   7       72.57       73.89      2.13 o 
   1  -7   7       18.49       17.42      1.04 o 
   2  -7   7       40.75       41.97      2.70 o 
   3  -7   7        4.85        5.72      0.85 o 
  -4  -6   7       14.96       20.41      1.58 o 
  -3  -6   7        3.22        2.86      0.56 o 
  -2  -6   7       15.42       13.25      1.68 o 
  -1  -6   7       33.38       33.26      1.42 o 
   0  -6   7        8.15        8.02      0.57 o 
   1  -6   7       67.06       62.15      1.89 o 
   2  -6   7       30.97       27.99      2.18 o 
   3  -6   7        1.38        0.83      0.30 o 
   4  -6   7        1.37        1.47      0.31 o 
  -4  -5   7       13.70       13.13      1.39 o 
  -3  -5   7       10.97       11.60      1.10 o 
  -2  -5   7       15.05       14.27      1.16 o 
  -1  -5   7       27.53       29.55      1.23 o 
   0  -5   7        3.92        3.71      0.54 o 
   1  -5   7      178.13      164.95      3.10 o 
   2  -5   7       61.28       67.35      1.88 o 
   3  -5   7       14.61       14.72      0.82 o 
   4  -5   7        1.12        1.29      0.37 o 
  -5  -4   7        0.71        0.69      0.21 o 
  -4  -4   7       12.85       11.76      2.08 o 
  -3  -4   7       15.48       17.00      1.21 o 
  -2  -4   7        7.89        8.92      0.68 o 
  -1  -4   7        3.71        4.15      0.61 o 
   0  -4   7      109.92      113.65      2.75 o 
   1  -4   7       49.37       49.10      1.90 o 
   2  -4   7        4.34        3.23      0.39 o 
   3  -4   7        9.91        9.53      0.90 o 
   4  -4   7        1.36        1.35      0.44 o 
   5  -4   7        0.05        0.03      0.08 o 
  -5  -3   7        0.30        0.42      0.13 o 
  -4  -3   7        0.37        0.06      0.52 o 
  -3  -3   7       13.53       11.70      0.82 o 
  -2  -3   7       24.47       27.07      1.38 o 
  -1  -3   7      130.47      133.69      3.15 o 
   0  -3   7       11.66       10.43      0.82 o 
   1  -3   7      125.77      125.28      3.84 o 
   2  -3   7       43.39       39.97      1.80 o 
   3  -3   7      187.89      194.79      4.33 o 
   4  -3   7        0.04       -0.20      0.20 o 
   5  -3   7        1.05        1.46      0.33 o 
  -5  -2   7        5.35        6.15      0.78 o 
  -4  -2   7       13.74       11.57      1.00 o 
  -3  -2   7      103.14      108.76      2.48 o 
  -2  -2   7       61.03       55.95      1.92 o 
  -1  -2   7      355.44      371.26      5.03 o 
   0  -2   7       61.28       67.11      1.96 o 
   1  -2   7       89.13       94.39      3.39 o 
   3  -2   7       50.89       50.36      2.13 o 
   4  -2   7        1.35        1.69      0.61 o 
   5  -2   7        1.61        1.62      0.34 o 
  -5  -1   7        2.50        2.55      0.55 o 
  -4  -1   7        3.34        5.39      1.06 o 
  -3  -1   7        7.43        6.15      0.58 o 
  -2  -1   7       34.01       33.97      1.17 o 
  -1  -1   7      167.05      157.61      2.19 o 
   0  -1   7      464.96      437.85      4.16 o 
   1  -1   7      638.32      640.08      4.38 o 
   2  -1   7      199.26      198.72      5.61 o 
   3  -1   7       11.35        9.27      0.89 o 
   4  -1   7       54.39       62.16      2.14 o 
   5  -1   7        4.22        4.67      0.59 o 
  -5   0   7       13.10       13.57      1.22 o 
  -4   0   7       33.79       38.89      2.72 o 
  -3   0   7       39.09       33.44      1.72 o 
  -2   0   7      151.24      148.94      2.96 o 
  -1   0   7       11.60       13.68      0.62 o 
   0   0   7       75.58       73.44      1.79 o 
   1   0   7        1.95        3.62      0.41 o 
   2   0   7       11.07       12.64      1.41 o 
   3   0   7        1.60        1.17      0.25 o 
   4   0   7        8.29        9.95      0.87 o 
   5   0   7        0.47        0.64      0.23 o 
  -5   1   7        2.44        2.20      0.48 o 
  -4   1   7        2.73        4.33      0.92 o 
  -3   1   7        7.81        6.85      0.61 o 
  -2   1   7       28.47       29.68      2.00 o 
  -1   1   7      209.20      199.06      6.04 o 
   0   1   7      435.80      427.37      6.39 o 
   1   1   7      688.38      673.55      6.98 o 
   2   1   7      205.30      213.73      5.94 o 
   3   1   7        9.57        7.35      0.84 o 
   4   1   7       53.41       58.81      2.06 o 
  -5   2   7        5.14        5.07      0.65 o 
  -4   2   7       17.05       14.27      1.56 o 
  -3   2   7      106.78      108.66      2.51 o 
  -2   2   7       60.66       58.34      2.90 o 
  -1   2   7      361.53      365.98      6.65 o 
   0   2   7       62.43       69.48      2.66 o 
   1   2   7       90.25       93.88      2.62 o 
   2   2   7       55.83       57.64      3.13 o 
   3   2   7       50.26       48.57      2.38 o 
   4   2   7        1.10        1.13      0.32 o 
  -4   3   7        0.59        0.65      0.37 o 
  -3   3   7       10.68        8.98      0.72 o 
  -2   3   7       20.72       21.15      1.82 o 
  -1   3   7      126.77      133.09      4.25 o 
   2   3   7       40.39       36.94      2.54 o 
   3   3   7      198.63      201.86      6.34 o 
   4   3   7        0.06       -0.30      0.39 o 
  -3   4   7       14.18       13.30      1.06 o 
  -2   4   7        9.37       10.03      0.94 o 
  -1   4   7        4.51        4.70      0.82 o 
   0   4   7      118.90      124.32      3.94 o 
   3   4   7        8.59        8.16      1.27 o 
   4   4   7        1.50        0.56      0.27 o 
  -2   5   7       10.64       10.64      1.38 o 
  -1   5   7       28.56       28.34      2.14 o 
   0   5   7        4.29        4.87      0.84 o 
  -1   6   7       29.07       29.93      2.31 o 
   0   6   7        6.78        7.77      0.77 o 
   0   7   7       75.53       69.78      3.20 o 
   4   7   7        3.46        2.90      0.43 o 
   1   8   7       19.99       20.34      1.72 o 
   2   9   7        4.30        4.30      0.62 o 
  -2 -10   8        0.72        0.57      0.13 o 
  -1 -10   8        2.35        2.30      0.33 o 
   0 -10   8        0.98        0.49      0.18 o 
   1 -10   8        2.17        2.09      0.25 o 
   2 -10   8        0.65        0.25      0.16 o 
  -2  -9   8        3.27        4.79      0.51 o 
  -1  -9   8        2.57        3.19      0.48 o 
   0  -9   8       21.90       21.89      0.89 o 
   1  -9   8        0.89        0.61      0.25 o 
   2  -9   8        0.66        0.64      0.31 o 
  -3  -8   8        1.72        2.57      0.35 o 
  -2  -8   8        3.14        2.74      0.36 o 
  -1  -8   8        8.58        8.70      0.86 o 
   0  -8   8       10.49       10.48      0.95 o 
   1  -8   8        8.07        9.74      1.30 o 
   2  -8   8        8.55        7.40      1.03 o 
   3  -8   8        0.55        0.64      0.22 o 
  -4  -7   8        1.58        1.96      0.34 o 
  -3  -7   8        0.63        0.23      0.15 o 
  -2  -7   8        1.10        0.99      0.25 o 
  -1  -7   8       11.59       11.70      1.04 o 
   0  -7   8       11.61       12.12      0.86 o 
   1  -7   8        5.98        6.09      0.76 o 
   2  -7   8        1.31        0.69      0.37 o 
   3  -7   8        1.58        2.18      0.49 o 
  -4  -6   8       16.66       16.78      1.29 o 
  -3  -6   8        3.37        2.29      0.47 o 
  -2  -6   8        1.83        2.32      0.78 o 
  -1  -6   8        7.16        7.81      0.57 o 
   0  -6   8       10.21       11.10      0.69 o 
   1  -6   8       17.10       18.32      0.90 o 
   2  -6   8       43.40       46.23      2.73 o 
   3  -6   8        5.05        4.78      0.50 o 
   4  -6   8        1.64        1.79      0.28 o 
  -4  -5   8        5.41        4.37      0.77 o 
  -3  -5   8        0.88        0.92      0.56 o 
  -2  -5   8        1.19        1.06      0.53 o 
  -1  -5   8       33.31       34.43      1.32 o 
   0  -5   8       41.77       39.55      1.08 o 
   1  -5   8       34.00       30.96      0.98 o 
   2  -5   8        1.08        0.55      0.17 o 
   3  -5   8       23.38       26.00      1.87 o 
   4  -5   8        5.66        7.02      0.77 o 
  -4  -4   8        8.14        7.42      0.68 o 
  -3  -4   8      107.39      112.30      3.04 o 
  -2  -4   8       60.43       56.94      1.80 o 
  -1  -4   8       31.48       29.80      1.25 o 
   0  -4   8       40.43       39.81      2.16 o 
   1  -4   8        0.33        0.30      0.14 o 
   2  -4   8       23.72       27.24      1.49 o 
   3  -4   8       55.73       59.50      3.02 o 
   4  -4   8        1.55        2.12      0.52 o 
  -5  -3   8        0.08        0.22      0.12 o 
  -4  -3   8        1.23        0.71      0.38 o 
  -3  -3   8       47.71       48.82      2.08 o 
  -2  -3   8       40.48       45.15      1.33 o 
  -1  -3   8       12.56       12.74      0.98 o 
   0  -3   8       71.20       65.43      2.21 o 
   1  -3   8       45.23       48.61      2.47 o 
   2  -3   8      113.35      109.47      2.46 o 
   3  -3   8       32.12       32.58      3.67 o 
   4  -3   8       10.28       10.42      1.22 o 
  -5  -2   8       11.29       11.86      0.93 o 
  -4  -2   8       12.40       11.15      0.94 o 
  -3  -2   8       52.95       53.09      2.15 o 
  -2  -2   8      128.64      122.17      2.22 o 
  -1  -2   8      165.85      159.67      3.31 o 
   0  -2   8       18.10       21.38      1.22 o 
   1  -2   8       10.64        9.09      0.72 o 
   2  -2   8       11.87       12.38      0.98 o 
   3  -2   8        0.12        0.13      0.40 o 
   4  -2   8       15.24       15.11      1.45 o 
   5  -2   8        3.76        3.85      0.45 o 
  -5  -1   8        4.97        5.18      0.67 o 
  -4  -1   8       17.55       18.21      1.71 o 
  -3  -1   8       13.81       12.73      1.07 o 
  -2  -1   8       34.55       32.13      1.18 o 
  -1  -1   8       71.78       74.88      2.19 o 
   0  -1   8       58.84       63.05      1.80 o 
   1  -1   8      117.25      113.52      2.60 o 
   2  -1   8      113.42      117.04      2.48 o 
   3  -1   8       13.54       14.52      0.91 o 
   4  -1   8       34.69       37.08      1.61 o 
   5  -1   8        4.98        5.40      0.53 o 
  -5   0   8        2.09        1.68      0.39 o 
  -4   0   8       37.60       38.91      2.67 o 
  -3   0   8       42.82       36.79      1.81 o 
  -2   0   8      385.93      389.67      4.82 o 
  -1   0   8      132.34      138.12      3.08 o 
   0   0   8      224.81      204.16      3.88 o 
   1   0   8       11.09        9.95      0.75 o 
   2   0   8       31.22       29.45      1.24 o 
   3   0   8        0.14        0.25      0.18 o 
   4   0   8       21.93       21.14      1.23 o 
  -5   1   8        5.22        4.75      0.61 o 
  -4   1   8       17.72       18.10      1.79 o 
  -3   1   8       14.19       13.22      0.76 o 
  -2   1   8       26.69       24.17      0.95 o 
   0   1   8       50.27       53.16      1.67 o 
   1   1   8      128.46      126.26      2.62 o 
   2   1   8      102.78      108.40      2.85 o 
   3   1   8       11.88       13.02      0.90 o 
   4   1   8       37.27       39.27      1.64 o 
  -5   2   8       11.25       10.71      0.79 o 
  -4   2   8       13.76       11.66      1.38 o 
  -3   2   8       56.55       54.04      1.54 o 
  -2   2   8      120.20      110.95      2.49 o 
  -1   2   8      179.28      171.45      4.93 o 
   1   2   8       12.52       11.01      1.25 o 
   2   2   8       10.89       10.62      0.90 o 
   3   2   8        0.19        0.00      0.17 o 
   4   2   8       14.79       14.70      0.94 o 
  -4   3   8        1.24        1.17      0.41 o 
  -3   3   8       44.92       40.55      1.98 o 
  -2   3   8       42.58       46.06      1.63 o 
  -1   3   8       14.52       14.45      1.47 o 
   2   3   8      114.52      110.39      4.63 o 
   3   3   8       37.26       37.68      2.75 o 
   4   3   8        9.39       10.40      1.24 o 
  -3   4   8      114.50      112.93      3.09 o 
  -2   4   8       67.56       61.35      1.87 o 
  -1   4   8       32.96       31.54      1.57 o 
   0   4   8       40.83       40.24      2.32 o 
   2   4   8       24.57       27.03      2.32 o 
   4   4   8        1.33        1.15      0.42 o 
  -2   5   8        0.59        0.47      0.41 o 
  -1   5   8       35.03       33.53      1.79 o 
   0   5   8       34.80       34.40      1.60 o 
   4   5   8        6.22        7.20      0.90 o 
  -2   6   8        2.98        2.15      0.66 o 
  -1   6   8        7.98        6.85      1.10 o 
   0   6   8       11.67       10.97      0.93 o 
   4   6   8        1.53        1.71      0.36 o 
   0   7   8       14.90       14.09      1.50 o 
   1   7   8        3.84        3.34      0.79 o 
   0   8   8        8.69        7.12      0.97 o 
   1   8   8        7.21        6.78      1.00 o 
   2   8   8        9.24        7.67      0.99 o 
   3   8   8        0.53        0.51      0.21 o 
   1   9   8        0.60        0.32      0.16 o 
   2   9   8        0.42        0.65      0.27 o 
  -1 -10   9        0.88        0.97      0.28 o 
   0 -10   9        3.29        3.24      0.52 o 
   1 -10   9        0.09        0.05      0.10 o 
  -2  -9   9        0.99        1.02      0.20 o 
  -1  -9   9        1.37        1.32      0.28 o 
   0  -9   9        4.08        4.38      0.41 o 
   1  -9   9        0.79        0.57      0.30 o 
   2  -9   9        0.52        0.33      0.18 o 
  -3  -8   9        3.07        3.46      0.54 o 
  -2  -8   9        0.90        0.79      0.17 o 
  -1  -8   9        1.24        1.08      0.32 o 
   0  -8   9        6.94        7.21      0.76 o 
   1  -8   9        2.79        3.85      0.78 o 
   2  -8   9        4.24        5.91      0.82 o 
  -3  -7   9        0.64        0.64      0.16 o 
  -2  -7   9        0.70        0.43      0.18 o 
  -1  -7   9        7.74        8.67      0.87 o 
   0  -7   9        3.72        3.36      0.54 o 
   1  -7   9       14.58       15.61      1.65 o 
   2  -7   9        1.37        0.51      0.26 o 
   3  -7   9        2.13        1.49      0.32 o 
  -4  -6   9        0.98        0.70      0.17 o 
  -3  -6   9       25.60       25.83      1.02 o 
  -2  -6   9       21.71       22.57      1.33 o 
  -1  -6   9       45.99       46.22      1.96 o 
   0  -6   9        8.87        9.29      0.62 o 
   1  -6   9       10.43       11.52      0.83 o 
   2  -6   9        0.93        1.09      0.42 o 
   3  -6   9        0.26        0.07      0.18 o 
  -4  -5   9        1.58        0.73      0.31 o 
  -3  -5   9       21.01       24.16      1.46 o 
  -2  -5   9       29.18       28.22      2.32 o 
  -1  -5   9       14.66       14.50      0.77 o 
   0  -5   9       15.12       12.20      0.62 o 
   1  -5   9       10.38       11.95      0.70 o 
   2  -5   9       15.38       16.22      0.85 o 
   3  -5   9        1.08        2.20      0.35 o 
   4  -5   9        6.52        5.72      0.59 o 
  -4  -4   9       14.10       16.02      0.89 o 
  -3  -4   9       58.16       58.24      2.10 o 
  -2  -4   9       29.60       32.33      2.41 o 
  -1  -4   9       37.68       38.74      1.30 o 
   0  -4   9       93.87       90.45      1.87 o 
   1  -4   9       58.19       55.89      1.27 o 
   2  -4   9        1.26        0.94      0.31 o 
   3  -4   9       13.81       14.79      1.47 o 
   4  -4   9        0.29        0.21      0.14 o 
  -4  -3   9        2.47        2.76      0.44 o 
  -3  -3   9       33.20       30.01      1.59 o 
  -2  -3   9       25.56       24.26      1.00 o 
  -1  -3   9        1.28        1.74      0.36 o 
   0  -3   9       12.31       10.09      0.72 o 
   1  -3   9       15.01       11.50      0.71 o 
   2  -3   9       61.37       66.05      1.98 o 
   3  -3   9        8.14        6.54      1.04 o 
   4  -3   9        5.72        7.15      0.92 o 
  -4  -2   9        3.28        3.96      0.53 o 
  -3  -2   9       72.02       65.51      3.60 o 
  -2  -2   9      303.37      301.41      4.09 o 
  -1  -2   9      104.92      104.75      2.34 o 
   0  -2   9       69.91       68.90      3.21 o 
   1  -2   9       25.36       26.47      1.10 o 
   2  -2   9        4.75        4.46      0.63 o 
   3  -2   9       12.94       12.38      1.06 o 
   4  -2   9       10.66       11.41      1.20 o 
  -5  -1   9        0.13        0.49      0.19 o 
  -4  -1   9        3.18        2.86      0.52 o 
  -3  -1   9        1.11        1.29      0.65 o 
  -2  -1   9       92.40       94.30      1.96 o 
  -1  -1   9       98.25      106.18      3.40 o 
   0  -1   9       92.64      100.03      3.79 o 
   1  -1   9       79.25       78.12      2.28 o 
   2  -1   9       15.32       13.86      0.90 o 
   3  -1   9       30.30       33.47      1.74 o 
   4  -1   9        6.07        6.53      0.95 o 
  -5   0   9        5.34        6.10      0.63 o 
  -4   0   9       77.63       73.79      3.50 o 
  -3   0   9        2.89        4.51      0.62 o 
  -2   0   9       48.57       44.43      1.62 o 
  -1   0   9      482.93      452.00      5.59 o 
   0   0   9       53.71       46.21      1.63 o 
   1   0   9       14.53       12.29      0.88 o 
   2   0   9       11.42       11.35      0.81 o 
   3   0   9        5.34        7.28      0.83 o 
   4   0   9        0.90        0.45      0.52 o 
  -5   1   9        0.20        0.37      0.17 o 
  -4   1   9        2.81        2.72      0.69 o 
  -3   1   9        1.11        1.02      0.32 o 
  -2   1   9       90.10       89.99      2.31 o 
  -1   1   9      112.21      117.01      4.12 o 
   0   1   9      107.42      108.41      2.56 o 
   1   1   9       80.69       85.08      3.62 o 
   2   1   9       12.05       10.92      0.79 o 
   3   1   9       31.12       35.14      1.45 o 
   4   1   9        7.29        7.40      0.73 o 
  -4   2   9        3.80        4.48      0.81 o 
  -3   2   9       73.57       63.15      1.95 o 
  -2   2   9      312.69      308.20      8.41 o 
  -1   2   9      104.51       99.99      3.96 o 
   0   2   9       76.21       66.77      2.04 o 
   2   2   9        4.51        4.31      0.61 o 
   3   2   9       13.35       12.42      1.01 o 
   4   2   9       10.92        9.34      1.13 o 
  -4   3   9        2.51        2.06      0.48 o 
  -3   3   9       33.24       29.84      1.70 o 
  -2   3   9       25.07       24.73      1.24 o 
  -1   3   9        0.82        1.27      0.47 o 
   0   3   9       13.57       11.37      0.90 o 
   2   3   9       67.16       75.44      3.88 o 
   4   3   9        6.54        7.19      0.96 o 
  -3   4   9       67.70       65.73      2.35 o 
  -2   4   9       26.10       27.26      1.59 o 
  -1   4   9       37.23       37.79      2.57 o 
   0   4   9       94.40       90.23      2.63 o 
   2   4   9        0.94        0.39      0.19 o 
   4   4   9        0.26        0.25      0.17 o 
  -2   5   9       27.14       27.14      2.31 o 
  -1   5   9       17.40       14.47      1.59 o 
   0   5   9       12.33        9.75      0.88 o 
   4   5   9        6.51        5.38      0.67 o 
  -2   6   9       24.82       25.90      2.11 o 
   0   6   9       11.59       10.24      1.33 o 
   1   6   9        9.09       10.36      1.36 o 
   4   6   9        1.85        1.90      0.32 o 
   0   7   9        3.84        2.77      0.68 o 
   1   7   9       12.32       13.25      1.48 o 
   2   7   9        0.74        0.38      0.33 o 
   3   7   9        2.33        2.81      0.57 o 
   1   8   9        2.42        2.72      0.60 o 
   2   8   9        4.46        5.29      0.78 o 
   3   8   9        2.81        2.54      0.39 o 
   1   9   9        0.60        0.39      0.20 o 
   2   9   9        0.49        0.64      0.18 o 
   0 -10  10        3.37        2.42      0.34 o 
  -2  -9  10        3.69        4.05      0.51 o 
  -1  -9  10        2.80        2.01      0.28 o 
   0  -9  10        2.23        3.08      0.57 o 
   1  -9  10        5.32        3.32      1.39 o 
   2  -9  10        0.15       -0.02      0.09 o 
  -2  -8  10        8.91        8.97      0.47 o 
  -1  -8  10        6.41        6.29      0.61 o 
   0  -8  10       11.90       12.69      1.39 o 
   1  -8  10        9.15       10.22      1.14 o 
   2  -8  10        0.56        1.21      0.33 o 
  -3  -7  10        0.35        0.42      0.16 o 
  -2  -7  10        3.56        3.59      0.37 o 
  -1  -7  10       19.50       22.83      1.28 o 
   0  -7  10        2.34        1.35      0.50 o 
   1  -7  10        2.32        1.41      0.43 o 
   2  -7  10        1.82        1.38      0.40 o 
  -3  -6  10        2.11        1.88      0.36 o 
  -2  -6  10       11.95       12.76      1.48 o 
  -1  -6  10        6.26        6.03      0.68 o 
   0  -6  10       12.52       14.08      0.84 o 
   1  -6  10       32.09       34.89      1.57 o 
   2  -6  10       10.38       10.14      0.74 o 
  -4  -5  10        2.16        2.72      0.46 o 
  -3  -5  10       10.25       12.55      0.96 o 
  -2  -5  10       13.46       15.60      1.66 o 
  -1  -5  10       11.21       12.70      1.07 o 
   0  -5  10       17.67       13.69      0.75 o 
   1  -5  10        0.85        0.99      0.25 o 
   2  -5  10        2.08        1.63      0.34 o 
   3  -5  10        1.90        1.87      0.31 o 
  -4  -4  10        3.32        3.55      0.83 o 
  -3  -4  10        4.18        3.00      0.43 o 
  -2  -4  10      153.69      145.76      4.96 o 
  -1  -4  10       53.18       54.08      1.57 o 
   0  -4  10       51.38       50.94      1.66 o 
   1  -4  10       19.93       23.41      1.12 o 
   2  -4  10       11.15       13.00      0.99 o 
   3  -4  10        2.39        1.96      0.37 o 
   4  -4  10        1.89        1.33      0.20 o 
  -4  -3  10        4.04        4.56      0.48 o 
  -3  -3  10        3.89        3.25      0.49 o 
  -2  -3  10       40.68       43.42      1.85 o 
  -1  -3  10        2.22        1.96      0.35 o 
   0  -3  10       62.41       60.24      2.24 o 
   1  -3  10       52.84       54.89      2.96 o 
   2  -3  10        5.45        5.32      0.69 o 
   3  -3  10        4.05        3.24      0.71 o 
   4  -3  10        0.01        0.04      0.11 o 
  -4  -2  10       10.71       10.33      1.18 o 
  -3  -2  10      105.10      103.00      4.41 o 
  -2  -2  10       66.15       65.87      1.96 o 
  -1  -2  10       65.36       61.74      1.90 o 
   0  -2  10      252.85      246.47      4.43 o 
   1  -2  10       48.87       50.09      1.62 o 
   2  -2  10       13.05       15.80      1.20 o 
   3  -2  10        4.61        4.02      0.60 o 
   4  -2  10        4.58        5.37      0.73 o 
  -4  -1  10        1.11        0.70      0.23 o 
  -3  -1  10        7.05        7.51      1.28 o 
  -2  -1  10        6.65        9.55      0.77 o 
  -1  -1  10       79.41       80.32      1.85 o 
   0  -1  10       21.68       21.28      1.26 o 
   1  -1  10       13.54       14.15      0.74 o 
   2  -1  10       19.83       18.44      1.29 o 
   3  -1  10        6.72        7.83      0.84 o 
   4  -1  10        1.99        2.12      0.49 o 
  -4   0  10        3.00        3.09      0.68 o 
  -3   0  10        6.08        5.75      1.11 o 
  -2   0  10      129.45      126.66      2.81 o 
  -1   0  10      794.81      765.99     10.22 o 
   0   0  10        0.43        0.24      0.19 o 
   1   0  10       22.50       21.64      1.06 o 
   2   0  10        7.94        7.98      0.69 o 
   3   0  10        5.71        6.59      0.76 o 
   4   0  10        3.61        3.55      0.44 o 
  -4   1  10        0.73        0.75      0.35 o 
  -3   1  10        6.37        6.75      1.20 o 
  -2   1  10        6.97        9.04      0.76 o 
  -1   1  10       79.75       78.21      2.45 o 
   0   1  10       17.73       17.01      0.87 o 
   1   1  10       12.90       12.60      0.68 o 
   2   1  10       16.80       15.14      0.95 o 
   3   1  10        8.37        8.31      0.84 o 
   4   1  10        1.57        1.29      0.42 o 
  -4   2  10       11.03       11.03      1.15 o 
  -3   2  10      100.99       98.84      4.66 o 
  -2   2  10       83.91       81.19      2.28 o 
   0   2  10      258.92      243.40      4.18 o 
   1   2  10       45.91       43.44      1.46 o 
   2   2  10       14.74       17.58      1.33 o 
   3   2  10        4.86        5.33      1.06 o 
   4   2  10        4.42        3.90      0.66 o 
  -4   3  10        4.42        5.25      0.70 o 
  -3   3  10        3.51        3.68      0.58 o 
  -2   3  10       41.84       44.05      2.10 o 
  -1   3  10        1.92        1.60      0.56 o 
   0   3  10       71.07       65.54      2.05 o 
   1   3  10       53.05       52.64      2.20 o 
   2   3  10        5.88        6.55      1.14 o 
   3   3  10        2.91        2.05      0.65 o 
   4   3  10        0.03        0.17      0.12 o 
  -3   4  10        6.73        4.80      0.82 o 
  -2   4  10      156.99      148.48      3.73 o 
  -1   4  10       50.03       53.00      3.04 o 
   0   4  10       53.75       50.10      4.73 o 
   1   4  10       24.42       27.26      1.56 o 
   3   4  10        2.07        1.78      0.63 o 
   4   4  10        2.01        1.70      0.24 o 
  -2   5  10       12.75       13.30      1.61 o 
   0   5  10       19.75       16.29      1.73 o 
   1   5  10        0.80        0.52      0.25 o 
  -2   6  10       13.41       13.45      1.49 o 
   0   6  10       11.84       12.15      1.47 o 
   1   6  10       32.03       37.84      2.56 o 
   2   6  10       10.05       11.53      1.36 o 
   3   6  10        0.34        0.68      0.48 o 
  -2   7  10        3.58        3.91      0.68 o 
  -1   7  10       18.98       19.68      1.73 o 
   0   7  10        2.49        2.44      0.65 o 
   1   7  10        1.73        1.06      0.40 o 
   2   7  10        1.20        1.31      0.41 o 
   3   7  10        0.42        0.12      0.13 o 
  -1   8  10        7.91        7.73      0.86 o 
   1   8  10        9.34        9.93      1.07 o 
   2   8  10        0.71        1.41      0.38 o 
  -1  -9  11        0.07        0.26      0.17 o 
   0  -9  11        3.46        4.13      0.56 o 
   1  -9  11        3.95        3.64      0.46 o 
  -2  -8  11        3.64        3.74      0.53 o 
  -1  -8  11        0.87        1.26      0.40 o 
   0  -8  11        7.98        9.72      1.07 o 
   1  -8  11        3.14        3.96      0.68 o 
  -3  -7  11        1.33        1.35      0.26 o 
  -2  -7  11        0.37        0.36      0.26 o 
  -1  -7  11       14.74       13.84      1.40 o 
   0  -7  11       11.78       10.39      1.26 o 
  -3  -6  11        2.89        4.10      0.42 o 
  -2  -6  11       16.14       17.56      1.08 o 
  -1  -6  11       49.73       50.88      2.88 o 
   0  -6  11        5.73        6.39      0.95 o 
   1  -6  11       12.23       12.96      0.90 o 
   2  -6  11       19.59       23.01      1.37 o 
  -3  -5  11       16.15       18.31      0.99 o 
  -2  -5  11        0.93       -0.13      0.22 o 
  -1  -5  11        2.25        1.17      0.65 o 
   0  -5  11        5.35        4.30      0.86 o 
   1  -5  11        5.67        5.19      0.62 o 
   2  -5  11        6.49        6.59      0.90 o 
   3  -5  11        3.08        2.61      0.44 o 
  -4  -4  11        0.19        0.32      0.26 o 
  -3  -4  11        7.92        7.93      0.61 o 
  -2  -4  11       26.15       24.50      1.87 o 
  -1  -4  11        9.81       12.04      1.01 o 
   0  -4  11        8.25        9.19      0.70 o 
   1  -4  11      107.38      117.79      4.32 o 
   2  -4  11       10.27       11.51      1.30 o 
   3  -4  11        5.08        6.69      0.84 o 
  -4  -3  11        4.72        5.27      0.42 o 
  -3  -3  11        4.22        4.53      0.78 o 
  -2  -3  11       55.65       56.32      3.06 o 
  -1  -3  11       29.36       32.84      1.69 o 
   0  -3  11       24.86       25.55      1.48 o 
   1  -3  11       10.18        8.68      0.89 o 
   2  -3  11        1.36        0.52      0.43 o 
   3  -3  11        1.94        2.17      0.38 o 
   4  -3  11        0.24        0.17      0.13 o 
  -4  -2  11        2.73        2.58      0.33 o 
  -3  -2  11       15.99       19.53      1.81 o 
  -2  -2  11        0.78        1.49      0.63 o 
  -1  -2  11      202.76      188.68      4.21 o 
   0  -2  11      276.14      279.70      4.91 o 
   1  -2  11        9.48        9.40      0.93 o 
   2  -2  11        1.26        1.43      0.32 o 
   3  -2  11        5.16        5.33      0.86 o 
   4  -2  11        2.05        2.27      0.42 o 
  -4  -1  11        2.91        2.64      0.34 o 
  -3  -1  11        4.03        3.34      0.83 o 
  -2  -1  11        3.96        2.85      0.53 o 
  -1  -1  11      114.64      117.22      2.58 o 
   0  -1  11       24.02       23.84      1.41 o 
   1  -1  11        4.09        3.21      0.55 o 
   2  -1  11       19.47       18.81      1.30 o 
   3  -1  11        1.44        1.80      0.40 o 
   4  -1  11        1.21        1.61      0.40 o 
  -4   0  11        1.24        2.02      0.49 o 
  -3   0  11        7.80        6.42      1.14 o 
  -2   0  11      129.34      142.85      3.80 o 
  -1   0  11       54.56       52.94      1.75 o 
   0   0  11       99.37       94.07      2.72 o 
   1   0  11       36.89       38.24      1.45 o 
   2   0  11       31.46       31.45      1.75 o 
   3   0  11        0.30        0.04      0.23 o 
   4   0  11        2.26        1.89      0.44 o 
  -4   1  11        2.03        1.56      0.43 o 
  -3   1  11        5.53        5.62      1.05 o 
  -2   1  11        4.40        3.57      0.62 o 
  -1   1  11      114.69      118.60      3.42 o 
   0   1  11       26.49       25.73      1.13 o 
   1   1  11        5.20        4.58      0.42 o 
   2   1  11       18.42       17.31      0.98 o 
   3   1  11        2.10        2.58      0.72 o 
   4   1  11        0.91        0.82      0.19 o 
  -4   2  11        2.55        2.52      0.49 o 
  -3   2  11       15.37       19.28      1.85 o 
  -2   2  11        1.65        0.64      0.31 o 
  -1   2  11      210.94      199.40      5.89 o 
   0   2  11      254.12      249.90      4.45 o 
   1   2  11       14.80       14.24      0.75 o 
   2   2  11        1.13        1.29      0.29 o 
   3   2  11        4.75        5.18      0.58 o 
   4   2  11        1.89        1.81      0.25 o 
  -4   3  11        4.58        4.46      0.53 o 
  -3   3  11        3.07        2.33      0.63 o 
  -2   3  11       52.37       57.79      2.38 o 
   0   3  11       26.49       29.20      2.29 o 
   1   3  11       11.66        9.02      0.72 o 
   2   3  11        0.98        0.64      0.28 o 
   3   3  11        1.51        1.94      0.37 o 
   4   3  11        0.13        0.00      0.14 o 
  -3   4  11        7.29        6.99      0.89 o 
  -2   4  11       24.41       21.35      1.39 o 
   0   4  11        8.59        7.34      1.17 o 
   1   4  11      106.79      117.39      4.53 o 
   2   4  11        9.37       10.15      1.27 o 
   3   4  11        4.74        6.81      0.66 o 
  -2   5  11        1.15        0.81      0.30 o 
   0   5  11        5.87        4.80      0.97 o 
   1   5  11        7.12        6.60      1.12 o 
   2   5  11        6.15        5.05      0.90 o 
   3   5  11        2.52        2.03      0.35 o 
  -2   6  11       18.40       19.98      1.69 o 
  -1   6  11       48.97       51.42      3.00 o 
   0   6  11        5.15        5.74      1.02 o 
   1   6  11       12.44       13.62      1.48 o 
   2   6  11       20.49       27.05      1.88 o 
   3   6  11        0.33        0.14      0.12 o 
  -2   7  11        0.48        0.76      0.26 o 
  -1   7  11       13.71       12.66      1.31 o 
   1   7  11        1.06        0.69      0.36 o 
   2   7  11        0.73        1.41      0.29 o 
  -1   8  11        0.90        0.80      0.26 o 
   2   8  11        4.98        4.83      0.53 o 
  -1  -8  12        8.34        8.15      0.74 o 
   0  -8  12       10.56       10.61      0.92 o 
   1  -8  12        1.02        1.10      0.27 o 
  -2  -7  12        5.71        6.12      0.64 o 
  -1  -7  12        1.86        1.90      0.45 o 
   0  -7  12        1.17        1.57      0.44 o 
   1  -7  12        0.76        0.88      0.31 o 
  -3  -6  12        2.13        1.79      0.32 o 
  -2  -6  12        5.47        5.53      0.52 o 
  -1  -6  12       25.78       26.58      1.81 o 
   0  -6  12        4.00        4.64      0.56 o 
   1  -6  12       10.08        9.33      0.96 o 
   2  -6  12       18.73       19.34      1.06 o 
  -3  -5  12        9.54       11.59      1.03 o 
  -2  -5  12        3.99        4.26      0.66 o 
  -1  -5  12        5.10        4.54      0.79 o 
   0  -5  12       22.98       25.78      1.38 o 
   1  -5  12       20.01       18.52      1.58 o 
   2  -5  12        0.13        0.60      0.29 o 
  -1  -4  12       13.33       11.28      1.44 o 
   0  -4  12       43.86       45.06      1.84 o 
   1  -4  12       48.36       49.69      2.76 o 
   2  -4  12        2.78        4.47      0.76 o 
   3  -4  12        3.20        3.52      0.54 o 
  -3  -3  12        2.37        1.50      0.39 o 
  -2  -3  12        8.65        8.23      1.10 o 
  -1  -3  12        3.88        3.46      0.56 o 
   0  -3  12       13.49       13.84      1.59 o 
   1  -3  12       31.28       32.71      2.32 o 
   2  -3  12        6.79        6.90      1.02 o 
   3  -3  12        2.28        2.07      0.47 o 
  -4  -2  12        2.36        2.13      0.34 o 
  -3  -2  12        2.85        3.09      0.67 o 
  -2  -2  12        2.25        2.59      0.68 o 
  -1  -2  12       22.75       21.69      2.03 o 
   0  -2  12       20.79       18.26      1.80 o 
   1  -2  12       27.76       31.25      2.31 o 
   2  -2  12       12.51       16.29      1.60 o 
   3  -2  12        5.54        7.16      0.92 o 
  -4  -1  12        4.49        5.29      0.62 o 
  -3  -1  12       11.81       12.02      1.38 o 
  -2  -1  12       11.18       12.45      1.57 o 
  -1  -1  12       41.10       41.67      1.86 o 
   0  -1  12      104.20      108.38      4.32 o 
   1  -1  12        3.05        3.28      0.55 o 
   2  -1  12        7.19        6.37      0.75 o 
   3  -1  12        1.81        1.86      0.50 o 
   4  -1  12        0.65        0.65      0.21 o 
  -4   0  12        0.47        0.29      0.15 o 
  -3   0  12        3.01        3.50      0.78 o 
  -2   0  12       50.76       53.48      2.26 o 
  -1   0  12        6.72        5.28      0.69 o 
   0   0  12      141.33      133.80      4.71 o 
   1   0  12       35.05       38.32      1.79 o 
   2   0  12        0.06        0.28      0.21 o 
   3   0  12        1.51        1.91      0.38 o 
   4   0  12        1.08        1.06      0.24 o 
  -4   1  12        4.44        4.76      0.59 o 
  -3   1  12       13.59       14.45      1.52 o 
  -2   1  12        8.68        9.41      0.97 o 
  -1   1  12       37.50       37.20      2.32 o 
   0   1  12      106.34      105.41      4.01 o 
   1   1  12        2.55        2.70      0.37 o 
   2   1  12        7.95        6.18      0.73 o 
   3   1  12        1.99        1.69      0.30 o 
  -4   2  12        2.11        1.86      0.34 o 
  -3   2  12        2.92        4.09      0.79 o 
  -2   2  12        1.69        1.57      0.41 o 
  -1   2  12       24.08       25.58      2.24 o 
   1   2  12       29.99       31.02      1.24 o 
   2   2  12       13.17       14.16      0.82 o 
   3   2  12        5.16        6.49      0.60 o 
  -3   3  12        1.44        1.54      0.44 o 
  -2   3  12        9.13        9.05      0.92 o 
  -1   3  12        4.11        4.55      1.01 o 
   0   3  12       14.16       13.62      1.55 o 
   1   3  12       32.96       29.53      1.54 o 
   2   3  12        6.11        4.74      0.71 o 
   3   3  12        2.05        1.59      0.28 o 
  -3   4  12        2.26        2.41      0.44 o 
  -2   4  12       13.41       14.33      1.54 o 
  -1   4  12       16.15       15.82      1.77 o 
   0   4  12       43.51       44.52      2.81 o 
   1   4  12       41.44       43.26      1.82 o 
   2   4  12        3.92        5.60      0.65 o 
   3   4  12        3.44        3.78      0.42 o 
  -2   5  12        2.96        2.97      0.42 o 
  -1   5  12        4.94        4.99      0.64 o 
   1   5  12       21.35       18.94      1.15 o 
   2   5  12        0.28        0.26      0.18 o 
   3   5  12        4.32        3.39      0.35 o 
  -2   6  12        5.48        4.80      0.74 o 
  -1   6  12       23.19       22.81      1.84 o 
   1   6  12       10.75       10.71      1.22 o 
   2   6  12       18.53       20.70      1.14 o 
  -1   7  12        1.80        1.97      0.46 o 
   1   7  12        0.69        0.87      0.30 o 
   2   7  12        6.22        4.99      0.60 o 
   0   8  12       10.74        9.40      0.81 o 
  -1  -7  13        0.64        1.38      0.30 o 
   0  -7  13        0.05       -0.07      0.12 o 
   1  -7  13        1.29        1.28      0.25 o 
  -2  -6  13        4.16        3.86      0.47 o 
  -1  -6  13        9.09        9.43      0.86 o 
   0  -6  13        8.16        7.79      0.84 o 
   1  -6  13        4.92        5.06      0.43 o 
  -3  -5  13        7.78        6.61      0.57 o 
   0  -5  13       11.25       11.81      0.81 o 
   1  -5  13        1.78        1.89      0.32 o 
   2  -5  13        5.95        5.24      0.64 o 
  -3  -4  13        4.27        5.29      0.65 o 
  -1  -4  13        2.00        1.60      0.52 o 
   0  -4  13       27.55       30.63      2.17 o 
   1  -4  13       17.76       18.25      1.56 o 
   2  -4  13       17.06       17.83      1.34 o 
  -3  -3  13        8.88        7.81      0.68 o 
  -2  -3  13       22.14       25.01      1.67 o 
  -1  -3  13       13.14       13.28      1.00 o 
   0  -3  13        2.18        2.14      0.64 o 
   1  -3  13       30.98       33.79      2.25 o 
   2  -3  13        0.32        0.09      0.22 o 
   3  -3  13        0.12        0.03      0.12 o 
  -3  -2  13        1.21        1.23      0.35 o 
  -2  -2  13        2.37        1.52      0.47 o 
  -1  -2  13       41.54       45.11      2.29 o 
   0  -2  13        3.35        2.86      0.75 o 
   1  -2  13       34.19       33.83      2.31 o 
   2  -2  13        0.83        1.09      0.43 o 
   3  -2  13        0.53        0.54      0.24 o 
  -3  -1  13        8.72        8.75      1.00 o 
  -2  -1  13       15.82       13.58      1.49 o 
  -1  -1  13        9.51       10.34      1.36 o 
   0  -1  13       19.51       21.59      1.93 o 
   1  -1  13       16.20       15.64      1.59 o 
   2  -1  13        5.55        5.17      0.88 o 
   3  -1  13        7.60        6.71      0.78 o 
  -3   0  13        3.44        2.98      0.61 o 
  -2   0  13        1.80        2.89      0.50 o 
  -1   0  13        0.35        0.10      0.17 o 
   0   0  13        4.65        4.45      0.58 o 
   1   0  13       28.12       27.31      1.44 o 
   2   0  13        0.64        1.04      0.43 o 
   3   0  13        1.45        1.80      0.42 o 
  -3   1  13        9.10        8.91      1.03 o 
  -2   1  13       13.05        9.99      1.49 o 
  -1   1  13       10.02       10.69      0.93 o 
   0   1  13       21.50       21.00      1.76 o 
   1   1  13       15.88       15.65      1.06 o 
   2   1  13        5.81        6.20      0.64 o 
   3   1  13        7.24        5.89      0.51 o 
  -3   2  13        0.98        1.12      0.38 o 
  -2   2  13        1.88        2.31      0.44 o 
  -1   2  13       35.68       38.02      2.63 o 
   1   2  13       29.58       27.54      1.09 o 
   2   2  13        0.80        1.40      0.23 o 
   3   2  13        0.38        0.21      0.12 o 
  -3   3  13        8.18        7.95      0.82 o 
  -2   3  13       22.27       26.07      1.41 o 
  -1   3  13       11.45       12.22      1.49 o 
   1   3  13       31.72       31.46      1.45 o 
   2   3  13        0.44        0.44      0.21 o 
   3   3  13        0.12       -0.07      0.17 o 
  -2   4  13        6.79        6.55      0.64 o 
  -1   4  13        2.05        2.24      0.60 o 
   1   4  13       13.85       12.64      1.34 o 
   2   4  13       17.76       18.24      0.99 o 
   3   4  13        1.06        1.50      0.32 o 
  -2   5  13        2.27        1.54      0.44 o 
  -1   5  13        5.08        5.59      0.73 o 
   1   5  13        1.91        1.32      0.46 o 
   2   5  13        6.41        5.10      0.47 o 
  -2   6  13        4.30        4.14      0.56 o 
  -1   6  13        7.79        7.59      0.94 o 
  -1   7  13        0.68        1.26      0.31 o 
   0   7  13        0.15        0.10      0.13 o 
  -2  -5  14        7.00        7.19      0.61 o 
   0  -5  14        4.59        5.83      0.75 o 
   1  -5  14        0.26        0.24      0.17 o 
   0  -4  14       14.97       13.57      1.31 o 
   1  -4  14        2.43        2.30      0.52 o 
   2  -4  14        3.04        2.74      0.46 o 
  -3  -3  14        4.77        4.61      0.51 o 
  -2  -3  14       22.14       19.59      1.15 o 
  -1  -3  14        6.26        6.30      0.76 o 
   0  -3  14        3.42        4.29      0.79 o 
   1  -3  14       19.72       23.89      1.74 o 
   2  -3  14        4.08        3.82      0.60 o 
  -3  -2  14        1.25        1.09      0.22 o 
  -2  -2  14        3.53        3.48      0.62 o 
  -1  -2  14        4.59        3.96      0.54 o 
   0  -2  14        0.19       -0.01      0.22 o 
   1  -2  14        0.07        0.77      0.38 o 
   2  -2  14        9.76       11.23      1.08 o 
   3  -2  14        1.53        1.83      0.30 o 
  -3  -1  14        6.86        6.13      0.66 o 
  -2  -1  14       16.55       17.15      1.48 o 
  -1  -1  14       26.67       25.96      1.40 o 
   0  -1  14       16.96       18.34      1.67 o 
   1  -1  14        0.12        0.26      0.22 o 
   2  -1  14        3.71        4.75      0.71 o 
   3  -1  14        0.09       -0.13      0.13 o 
  -3   0  14        3.59        4.13      0.58 o 
  -2   0  14        2.53        3.50      0.71 o 
  -1   0  14        0.79        0.70      0.22 o 
   0   0  14       11.72        9.23      1.16 o 
   1   0  14        4.78        3.83      0.71 o 
   2   0  14        2.90        3.60      0.60 o 
   3   0  14        0.81        0.69      0.19 o 
  -3   1  14        6.54        5.00      0.63 o 
  -2   1  14       15.74       17.39      1.55 o 
  -1   1  14       27.67       25.99      1.91 o 
   0   1  14       17.34       18.97      1.11 o 
   1   1  14        0.04        0.20      0.20 o 
   2   1  14        3.76        4.41      0.55 o 
  -3   2  14        1.08        1.22      0.26 o 
  -2   2  14        3.46        4.32      0.53 o 
  -1   2  14        3.19        2.72      0.66 o 
   0   2  14        0.16       -0.16      0.22 o 
   2   2  14        8.75        8.67      0.94 o 
  -2   3  14       22.73       21.16      1.08 o 
  -1   3  14        5.54        6.00      0.66 o 
   0   3  14        4.01        4.29      0.81 o 
   2   3  14        4.01        3.28      0.55 o 
  -2   4  14        7.26        7.01      0.54 o 
  -1   4  14        4.61        5.57      0.58 o 
   0   4  14       12.97       14.16      1.39 o 
   2   4  14        2.21        1.23      0.28 o 
  -1   5  14       10.29        8.84      0.60 o 
   0   5  14        4.42        5.67      0.82 o 
  -1   6  14        4.58        4.30      0.57 o 
   0   6  14        2.88        2.76      0.50 o 
   1   6  14        6.41        5.80      0.65 o 
   0  -4  15        4.75        5.50      0.69 o 
   1  -4  15        1.47        1.16      0.31 o 
   0  -3  15       10.08       10.28      1.06 o 
   1  -3  15       10.05       13.21      1.09 o 
   2  -3  15        0.84        0.26      0.15 o 
  -2  -2  15        2.53        2.54      0.38 o 
  -1  -2  15       11.39       12.43      1.04 o 
   0  -2  15        2.41        3.13      0.40 o 
   1  -2  15        3.36        3.19      0.60 o 
   2  -2  15        2.97        2.56      0.41 o 
  -2  -1  15       12.19       13.07      1.04 o 
  -1  -1  15       26.22       25.92      1.70 o 
   0  -1  15       15.83       17.28      1.41 o 
   1  -1  15        6.08        6.86      0.85 o 
   2  -1  15        2.40        2.64      0.43 o 
  -2   0  15        0.41        0.12      0.17 o 
  -1   0  15        1.25        1.90      0.54 o 
   0   0  15        0.06        0.13      0.21 o 
   1   0  15        1.55        1.70      0.42 o 
   2   0  15        0.31        0.10      0.16 o 
  -2   1  15       12.01       12.02      1.07 o 
  -1   1  15       27.30       27.29      1.75 o 
   0   1  15       15.67       15.56      0.82 o 
   1   1  15        5.90        6.75      0.72 o 
  -2   2  15        2.50        3.01      0.51 o 
  -1   2  15       10.24       11.36      0.79 o 
   0   2  15        3.29        3.53      0.60 o 
  -2   3  15        5.07        4.27      0.52 o 
  -1   3  15       16.20       19.22      0.97 o 
   0   3  15       11.44       11.90      1.10 o 
   1   3  15       10.53       13.50      0.98 o 
  -1   4  15        0.57        0.63      0.18 o 
   0   4  15        4.39        4.09      0.61 o 
   1   4  15        1.23        0.87      0.23 o 
  -1   5  15        3.32        3.67      0.47 o 
   0   5  15        2.16        2.25      0.42 o 
   1  -2  16        1.79        1.07      0.24 o 
  -1  -1  16        9.54       10.83      0.82 o 
   0  -1  16       21.55       21.59      1.20 o 
   1  -1  16        3.41        3.76      0.47 o 
  -1   0  16        0.43        0.36      0.20 o 
   0   0  16       10.89       11.35      0.98 o 
   1   0  16        1.24        0.56      0.18 o 
  -1   1  16        9.81       11.63      0.95 o 
   0   1  16       21.21       23.91      1.44 o 
  -1   2  16        5.31        5.62      0.63 o 
   0   2  16        0.07        0.18      0.21 o 
  -1   3  16       10.56        9.42      0.68 o 
   0   3  16        3.85        4.44      0.52 o 
                                                 
